# Supplementary material for: Ocean Acidification Reduces Growth and Calcification in a Marine Dinoflagellate
Source: PLoS One. 2013 Jun 11;8(6):e65987. doi: 10.1371/journal.pone.0065987 (PMC3679017; doi:10.1371/journal.pone.0065987)
Supplement: Table S3 — Overview of all expressed genes grouped according to KOG. (XLSX) [file pone.0065987.s006.xlsx]

## Sheet: KOG description
Supporting Information: Ocean acidification reduces growth and calcification in a marine dinoflagellate
Dedmer B. Van de Waal, Uwe John, Patrizia Ziveri, Gert-Jan Reichart, Mirja Hoins, Appy Sluijs, and Björn Rost
Table S3. Overview of all expressed genes grouped according to KOG
KOG categories:
INFORMATION STORAGE AND PROCESSING
[J]	Translation, ribosomal structure and biogenesis
[A]	RNA processing and modification
[K]	Transcription
[L]	Replication, recombination and repair
[B]	Chromatin structure and dynamics
CELLULAR PROCESSES AND SIGNALING
[D]	Cell cycle control, cell division, chromosome partitioning
[Y]	Nuclear structure
[V]	Defense mechanisms
[T]	Signal transduction mechanisms
[M]	Cell wall/membrane/envelope biogenesis
[N]	Cell motility
[Z]	Cytoskeleton
[W]	Extracellular structures
[U]	Intracellular trafficking, secretion, and vesicular transport
[O]	Posttranslational modification, protein turnover, chaperones
METABOLISM
[C]	Energy production and conversion
[G]	Carbohydrate transport and metabolism
[E]	Amino acid transport and metabolism
[F]	Nucleotide transport and metabolism
[H]	Coenzyme transport and metabolism
[I]	Lipid transport and metabolism
[P]	Inorganic ion transport and metabolism
[Q]	Secondary metabolites biosynthesis, transport and catabolism
OTHER
[S]	Unknown
Tabs:
150	Expression of KOG annotated genes in the 150 µatm treatment
380	Expression of KOG annotated genes in the 380 µatm treatment
1400	Expression of KOG annotated genes in the 1400 µatm treatment
150 x 380	Expression of KOG annotated genes in the 150 and 380 µatm treatment
150 x 1400	Expression of KOG annotated genes in the 150 and 1400 µatm treatment
380 x 1400	Expression of KOG annotated genes in the 380 and 1400 µatm treatment
150 x 380 x 1400	Expression of KOG annotated genes in the 150, 380 and 1400 µatm treatment

## Sheet: 150
Accession	E-Value	Bitscore	KOG Accession	KOG category	KOG Definition
A_Thora_contig_6103	1.82851e-10	55.4257	KOG0027	[T]	Calmodulin and related proteins (EF-Hand superfamily)
A_Thora_contig_6255	2.51893e-12	62.8051	KOG1187	[T]	Serine/threonine protein kinase
A_Thora_contig_629	9.9535e-35	121.587	KOG0077	[U]	Vesicle coat complex COPII, GTPase subunit SAR1
A_Thora_contig_6303	8.17054e-19	80.6492	KOG1311	[R]	DHHC-type Zn-finger proteins
A_Thora_contig_6344	9.32898e-76	234.455	KOG0676	[Z]	Actin and related proteins
A_Thora_contig_6391	2.58916e-14	68.0433	KOG0190	[O]	Protein disulfide isomerase (prolyl 4-hydroxylase beta subunit)
A_Thora_contig_6476	1.72386e-30	113.934	KOG2624	[I]	Triglyceride lipase-cholesterol esterase
A_Thora_contig_6581	3.98278e-60	200.573	KOG0927	[R]	Predicted transporter (ABC superfamily)
A_Thora_contig_6582	2.64704e-65	209.742	KOG1439	[O]	RAB proteins geranylgeranyltransferase component A (RAB escort protein)
A_Thora_contig_6656	3.71661e-52	182.068	KOG4230	[H]	C1-tetrahydrofolate synthase
A_Thora_contig_6731	2.61101e-16	72.2722	KOG0374	[T], [R]	Serine/threonine specific protein phosphatase PP1, catalytic subunit
A_Thora_contig_6779	1.20939e-26	110.857	KOG3689	[T]	Cyclic nucleotide phosphodiesterase
A_Thora_contig_7065	3.33827e-19	87.3229	KOG0164	[Z]	Myosin class I heavy chain
A_Thora_contig_711	3.27948e-26	100.894	KOG0674	[O]	Calreticulin
A_Thora_contig_7155	9.02809e-101	320.787	KOG0969	[L]	DNA polymerase delta, catalytic subunit
A_Thora_contig_7354	7.803e-31	115.858	KOG1957	[L]	DNA topoisomerase III beta
A_Thora_contig_7368	8.52381e-35	133.29	KOG0239	[Z]	Kinesin (KAR3 subfamily)
A_Thora_contig_7369	4.32142e-23	92.0733	KOG0239	[Z]	Kinesin (KAR3 subfamily)
A_Thora_contig_7385	8.14678e-28	109.017	KOG0351	[L]	ATP-dependent DNA helicase
A_Thora_contig_7421	2.55647e-29	111.996	KOG2743	[H]	Cobalamin synthesis protein
A_Thora_contig_7524	5.85423e-13	62.6505	KOG0190	[O]	Protein disulfide isomerase (prolyl 4-hydroxylase beta subunit)
A_Thora_contig_7560	2.41337e-28	114.667	KOG1961	[U], [Z]	Vacuolar sorting protein VPS52/suppressor of actin Sac2
A_Thora_contig_758	3.37047e-30	118.134	KOG0135	[I], [Q]	Pristanoyl-CoA/acyl-CoA oxidase
A_Thora_contig_7675	2.15425e-46	166.744	KOG0949	[R]	Predicted helicase, DEAD-box superfamily
A_Thora_contig_7700	3.4493e-39	138.505	KOG0554	[J]	Asparaginyl-tRNA synthetase (mitochondrial)
A_Thora_contig_778	5.89605e-09	51.1456	KOG0883	[O]	Cyclophilin type, U box-containing peptidyl-prolyl cis-trans isomerase
A_Thora_contig_7856	4.20557e-34	127.754	KOG0616	[T]	cAMP-dependent protein kinase catalytic subunit (PKA)
A_Thora_contig_7877	7.86267e-25	98.0679	KOG1683	[I]	Hydroxyacyl-CoA dehydrogenase/enoyl-CoA hydratase
A_Thora_contig_7886	1.44169e-46	161.283	KOG0332	[A]	ATP-dependent RNA helicase
A_Thora_contig_7901	2.97734e-20	81.9674	KOG0004	[J]	Ubiquitin/40S ribosomal protein S27a fusion
A_Thora_contig_7903	5.15175e-38	139.266	KOG0937	[U]	Adaptor complexes medium subunit family
A_Thora_contig_7971	2.82726e-17	75.408	KOG0360	[O]	Chaperonin complex component, TCP-1 alpha subunit (CCT1)
A_Thora_contig_7980	1.78924e-27	100.762	KOG0092	[U]	GTPase Rab5/YPT51 and related small G protein superfamily GTPases
A_Thora_contig_8038	1.22497e-09	57.2724	KOG0595	[O], [U], [T]	Serine/threonine-protein kinase involved in autophagy
A_Thora_contig_8047	1.41941e-12	64.4613	KOG0223	[G]	Aquaporin (major intrinsic protein family)
A_Thora_contig_8110	1.51977e-16	78.8532	KOG0614	[T]	cGMP-dependent protein kinase
A_Thora_contig_8143	1.82689e-18	83.4723	KOG0543	[O]	FKBP-type peptidyl-prolyl cis-trans isomerase
A_Thora_contig_8247	5.48254e-31	122.054	KOG0163	[Z]	Myosin class VI heavy chain
A_Thora_contig_8327	3.52754e-31	115.874	KOG1488	[J]	Translational repressor Pumilio/PUF3 and related RNA-binding proteins (Puf superfamily)
A_Thora_contig_8366	1.15127e-25	102.665	KOG0224	[G]	Aquaporin (major intrinsic protein family)
A_Thora_contig_851	3.26187e-49	168.107	KOG1278	[U]	Endosomal membrane proteins, EMP70
A_Thora_contig_8605	9.39469e-18	76.6117	KOG0027	[T]	Calmodulin and related proteins (EF-Hand superfamily)
A_Thora_contig_8684	1.64203e-10	57.6673	KOG0614	[T]	cGMP-dependent protein kinase
A_Thora_contig_8689	1.73373e-16	72.5505	KOG0223	[G]	Aquaporin (major intrinsic protein family)
A_Thora_contig_8707	1.21208e-27	107.351	KOG0102	[O]	Molecular chaperones mortalin/PBP74/GRP75, HSP70 superfamily
A_Thora_contig_8847	4.55997e-12	58.4702	KOG0004	[J]	Ubiquitin/40S ribosomal protein S27a fusion
A_Thora_contig_8849	1.70128e-27	111.251	KOG1488	[J]	Translational repressor Pumilio/PUF3 and related RNA-binding proteins (Puf superfamily)
A_Thora_contig_8852	2.04455e-25	102.725	KOG0358	[O]	Chaperonin complex component, TCP-1 delta subunit (CCT4)
A_Thora_contig_8944	1.71012e-38	139.671	KOG0443	[Z]	Actin regulatory proteins (gelsolin/villin family)
A_Thora_contig_8974	1.87754e-12	61.5438	KOG4441	[T], [R]	Proteins containing BTB/POZ and Kelch domains, involved in regulatory/signal transduction processes
A_Thora_contig_8997	1.72954e-09	54.2032	KOG2740	[U]	Clathrin-associated protein medium chain
A_Thora_contig_902	2.52958e-78	244.975	KOG1129	[R]	TPR repeat-containing protein
A_Thora_contig_9034	1.20601e-13	65.7716	KOG0113	[A]	U1 small nuclear ribonucleoprotein (RRM superfamily)
A_Thora_contig_9200	2.0027e-30	116.899	KOG0376	[R]	Serine-threonine phosphatase 2A, catalytic subunit
A_Thora_contig_9212	5.13113e-34	128.816	KOG0022	[Q]	Alcohol dehydrogenase, class III
A_Thora_contig_9279	1.38934e-68	221.763	KOG4163	[J]	Prolyl-tRNA synthetase
A_Thora_contig_9348	1.02231e-24	103.523	KOG0043	[S]	Uncharacterized conserved protein, contains DM10 domain
A_Thora_contig_9387	1.41522e-16	75.4103	KOG0061	[Q]	Transporter, ABC superfamily (Breast cancer resistance protein)
A_Thora_contig_9483	3.72851e-34	126.512	KOG1371	[M]	UDP-glucose 4-epimerase/UDP-sulfoquinovose synthase
A_Thora_contig_953	9.39261e-47	156.002	KOG0329	[A]	ATP-dependent RNA helicase
A_Thora_contig_9596	7.03284e-95	298.745	KOG0202	[P]	Ca2+ transporting ATPase
A_Thora_contig_9615	3.63025e-59	199.412	KOG0434	[J]	Isoleucyl-tRNA synthetase
A_Thora_contig_9637	1.09347e-24	102.794	KOG2150	[K]	CCR4-NOT transcriptional regulation complex, NOT5 subunit
A_Thora_contig_9675	2.9557e-75	240.208	KOG0460	[J]	Mitochondrial translation elongation factor Tu
A_Thora_contig_9814	5.04571e-16	70.305	KOG0544	[O]	FKBP-type peptidyl-prolyl cis-trans isomerase
A_Thora_contig_9879	2.98474e-08	50.5111	KOG0010	[O], [R]	Ubiquitin-like protein
A_Thora_contig_991	3.50522e-73	233.335	KOG0100	[O]	Molecular chaperones GRP78/BiP/KAR2, HSP70 superfamily
A_Thora_contig_9925	1.41029e-19	84.2591	KOG2314	[J]	Translation initiation factor 3, subunit b (eIF-3b)
A0_Thora_contig_1007	5.9264e-52	180.98	KOG1153	[O]	Subtilisin-related protease/Vacuolar protease B
A0_Thora_contig_110	2.55211e-23	89.2432	KOG3453	[C]	Cytochrome c
A0_Thora_contig_1103	1.10155e-07	48.0392	KOG1112	[F]	Ribonucleotide reductase, alpha subunit
A0_Thora_contig_1112	7.25357e-51	160.952	KOG3387	[A], [J]	60S ribosomal protein 15.5kD/SNU13, NHP2/L7A family (includes ribonuclease P subunit p38), involved in splicing
A0_Thora_contig_1113	1.31041e-42	138.225	KOG3387	[A], [J]	60S ribosomal protein 15.5kD/SNU13, NHP2/L7A family (includes ribonuclease P subunit p38), involved in splicing
A0_Thora_contig_1114	1.09522e-36	122.046	KOG3387	[A], [J]	60S ribosomal protein 15.5kD/SNU13, NHP2/L7A family (includes ribonuclease P subunit p38), involved in splicing
A0_Thora_contig_1119	4.89857e-22	90.9136	KOG0716	[O]	Molecular chaperone (DnaJ superfamily)
A0_Thora_contig_1125	2.98511e-39	128.98	KOG3387	[A], [J]	60S ribosomal protein 15.5kD/SNU13, NHP2/L7A family (includes ribonuclease P subunit p38), involved in splicing
A0_Thora_contig_116	8.8781e-34	122.743	KOG1570	[J]	60S ribosomal protein L10A
A0_Thora_contig_1186	8.91348e-46	162.028	KOG0328	[J]	Predicted ATP-dependent RNA helicase FAL1, involved in rRNA maturation, DEAD-box superfamily
A0_Thora_contig_120	2.98618e-33	113.554	KOG0004	[J]	Ubiquitin/40S ribosomal protein S27a fusion
A0_Thora_contig_1299	3.10511e-140	408.608	KOG1351	[C]	Vacuolar H+-ATPase V1 sector, subunit B
A0_Thora_contig_1308	3.49786e-29	111.55	KOG1552	[R]	Predicted alpha/beta hydrolase
A0_Thora_contig_1316	5.0932e-41	133.121	KOG1774	[A]	Small nuclear ribonucleoprotein E
A0_Thora_contig_1407	1.86207e-11	58.5073	KOG0027	[T]	Calmodulin and related proteins (EF-Hand superfamily)
A0_Thora_contig_144	2.08792e-37	136.733	KOG0020	[O]	Endoplasmic reticulum glucose-regulated protein (GRP94/endoplasmin), HSP90 family
A0_Thora_contig_1447	8.61266e-19	74.6035	KOG3482	[A]	Small nuclear ribonucleoprotein (snRNP) SMF
A0_Thora_contig_1479	1.86442e-13	65.8645	KOG0231	[R]	Junctional membrane complex protein Junctophilin and related MORN repeat proteins
A0_Thora_contig_151	1.35794e-34	122.009	KOG1376	[Z]	Alpha tubulin
A0_Thora_contig_152	1.00067e-49	164.766	KOG1376	[Z]	Alpha tubulin
A0_Thora_contig_153	7.33668e-24	92.7338	KOG1376	[Z]	Alpha tubulin
A0_Thora_contig_1531	1.13613e-19	86.5277	KOG0062	[E], [J]	ATPase component of ABC transporters with duplicated ATPase domains/Translation elongation factor EF-3b
A0_Thora_contig_154	4.08254e-82	251.051	KOG1376	[Z]	Alpha tubulin
A0_Thora_contig_1541	3.24201e-12	62.3093	KOG2082	[P]	K+/Cl- cotransporter KCC1 and related transporters
A0_Thora_contig_155	3.05108e-53	174.011	KOG1376	[Z]	Alpha tubulin
A0_Thora_contig_1586	9.25462e-10	55.5528	KOG0698	[T]	Serine/threonine protein phosphatase
A0_Thora_contig_1603	5.0014e-70	223.224	KOG1439	[O]	RAB proteins geranylgeranyltransferase component A (RAB escort protein)
A0_Thora_contig_1605	1.36142e-64	204.406	KOG0815	[J]	60S acidic ribosomal protein P0
A0_Thora_contig_1626	1.98164e-45	159.682	KOG0937	[U]	Adaptor complexes medium subunit family
A0_Thora_contig_1638	8.2021e-45	152.404	KOG0815	[J]	60S acidic ribosomal protein P0
A0_Thora_contig_1692	1.32456e-33	120.5	KOG0857	[J]	60s ribosomal protein L10
A0_Thora_contig_1725	2.16819e-18	86.5282	KOG1526	[C]	NADP-dependent isocitrate dehydrogenase
A0_Thora_contig_1740	3.10658e-44	158.935	KOG0960	[O]	Mitochondrial processing peptidase, beta subunit, and related enzymes (insulinase superfamily)
A0_Thora_contig_1757	6.99154e-19	81.952	KOG0100	[O]	Molecular chaperones GRP78/BiP/KAR2, HSP70 superfamily
A0_Thora_contig_1758	3.42636e-15	69.915	KOG0660	[T]	Mitogen-activated protein kinase
A0_Thora_contig_1779	2.29256e-29	115.423	KOG0190	[O]	Protein disulfide isomerase (prolyl 4-hydroxylase beta subunit)
A0_Thora_contig_1811	7.1373e-24	93.6382	KOG1411	[E]	Aspartate aminotransferase/Glutamic oxaloacetic transaminase AAT1/GOT2
A0_Thora_contig_1833	3.0157e-92	289.554	KOG0927	[R]	Predicted transporter (ABC superfamily)
A0_Thora_contig_1860	2.69908e-20	87.3573	KOG0170	[O]	E3 ubiquitin protein ligase
A0_Thora_contig_1885	3.66349e-69	225.136	KOG1373	[U], [O]	Transport protein Sec61, alpha subunit
A0_Thora_contig_1886	7.11686e-45	160.926	KOG0548	[O]	Molecular co-chaperone STI1
A0_Thora_contig_1887	2.34398e-45	157.82	KOG4163	[J]	Prolyl-tRNA synthetase
A0_Thora_contig_1912	2.29895e-24	96.2259	KOG0111	[O]	Cyclophilin-type peptidyl-prolyl cis-trans isomerase
A0_Thora_contig_1960	1.41418e-79	245.257	KOG0651	[O]	26S proteasome regulatory complex, ATPase RPT4
A0_Thora_contig_1967	1.20133e-41	136.227	KOG0424	[O]	Ubiquitin-protein ligase
A0_Thora_contig_1984	3.43537e-58	193.25	KOG3887	[U]	Predicted small GTPase involved in nuclear protein import
A0_Thora_contig_2012	3.24308e-39	145.458	KOG0370	[R]	Multifunctional pyrimidine synthesis protein CAD (includes carbamoyl-phophate synthetase, aspartate transcarbamylase, and glutamine amidotransferase)
A0_Thora_contig_2058	1.35832e-10	56.7084	KOG0698	[T]	Serine/threonine protein phosphatase
A0_Thora_contig_2085	4.84946e-37	138.964	KOG1353	[C]	F0F1-type ATP synthase, alpha subunit
A0_Thora_contig_213	1.02717e-07	51.1097	KOG0140	[I]	Medium-chain acyl-CoA dehydrogenase
A0_Thora_contig_2194	1.79493e-13	61.7925	KOG3498	[U]	Preprotein translocase, gamma subunit
A0_Thora_contig_2212	1.3711e-36	126.751	KOG0830	[J]	40S ribosomal protein SA (P40)/Laminin receptor 1
A0_Thora_contig_2251	1.04203e-55	188.622	KOG1557	[G]	Fructose-biphosphate aldolase
A0_Thora_contig_2296	2.07695e-26	95.8131	KOG1723	[J]	60s ribosomal protein L30 isolog
A0_Thora_contig_2299	5.04839e-29	115.754	KOG0660	[T]	Mitogen-activated protein kinase
A0_Thora_contig_2379	2.54682e-62	211.74	KOG0102	[O]	Molecular chaperones mortalin/PBP74/GRP75, HSP70 superfamily
A0_Thora_contig_2417	2.3865e-15	65.8553	KOG0537	[C]	Cytochrome b5
A0_Thora_contig_2418	7.61844e-15	64.6997	KOG0537	[C]	Cytochrome b5
A0_Thora_contig_2431	1.47944e-21	90.9852	KOG0192	[T]	Tyrosine kinase specific for activated (GTP-bound) p21cdc42Hs
A0_Thora_contig_2468	3.88199e-23	95.7795	KOG2758	[J]	Translation initiation factor 3, subunit e (eIF-3e)
A0_Thora_contig_2484	1.13328e-100	305.664	KOG1494	[C]	NAD-dependent malate dehydrogenase
A0_Thora_contig_2573	5.24098e-81	249.544	KOG1350	[C]	F0F1-type ATP synthase, beta subunit
A0_Thora_contig_2644	2.11229e-11	62.925	KOG1339	[O]	Aspartyl protease
A0_Thora_contig_271	1.08508e-35	141.284	KOG0969	[L]	DNA polymerase delta, catalytic subunit
A0_Thora_contig_2712	9.10391e-08	51.9973	KOG0231	[R]	Junctional membrane complex protein Junctophilin and related MORN repeat proteins
A0_Thora_contig_2861	2.52713e-20	79.6745	KOG3387	[A], [J]	60S ribosomal protein 15.5kD/SNU13, NHP2/L7A family (includes ribonuclease P subunit p38), involved in splicing
A0_Thora_contig_2922	5.60215e-35	130.016	KOG2323	[G]	Pyruvate kinase
A0_Thora_contig_2941	1.38977e-105	318.754	KOG0660	[T]	Mitogen-activated protein kinase
A0_Thora_contig_2943	2.25762e-36	128.549	KOG0901	[J]	60S ribosomal protein L14/L17/L23
A0_Thora_contig_300	1.3733e-12	59.3194	KOG1646	[J]	40S ribosomal protein S6
A0_Thora_contig_3015	4.02659e-47	158.64	KOG1469	[R]	Predicted acyl-CoA dehydrogenase
A0_Thora_contig_3085	2.53016e-14	68.2584	KOG0192	[T]	Tyrosine kinase specific for activated (GTP-bound) p21cdc42Hs
A0_Thora_contig_3097	1.88591e-68	228.079	KOG1260	[C]	Isocitrate lyase
A0_Thora_contig_3099	4.19309e-09	49.5717	KOG3489	[U]	Mitochondrial import inner membrane translocase, subunit TIM8
A0_Thora_contig_3189	4.13383e-30	114.043	KOG0032	[T]	Ca2+/calmodulin-dependent protein kinase, EF-Hand protein superfamily
A0_Thora_contig_3346	5.75298e-14	68.0381	KOG0062	[E], [J]	ATPase component of ABC transporters with duplicated ATPase domains/Translation elongation factor EF-3b
A0_Thora_contig_3359	3.21545e-23	92.4049	KOG0027	[T]	Calmodulin and related proteins (EF-Hand superfamily)
A0_Thora_contig_3442	1.08961e-69	220.922	KOG0594	[R]	Protein kinase PCTAIRE and related kinases
A0_Thora_contig_3592	9.54485e-11	56.0517	KOG1692	[U]	Putative cargo transport protein EMP24 (p24 protein family)
A0_Thora_contig_3683	7.85271e-15	71.3072	KOG0254	[R]	Predicted transporter (major facilitator superfamily)
A0_Thora_contig_3687	4.13535e-17	78.3793	KOG0376	[R]	Serine-threonine phosphatase 2A, catalytic subunit
A0_Thora_contig_3803	3.2044e-24	91.4301	KOG1654	[Z]	Microtubule-associated anchor protein involved in autophagy and membrane trafficking
A0_Thora_contig_3804	4.16017e-11	60.685	KOG4171	[F]	Adenylate/guanylate kinase
A0_Thora_contig_3820	4.97507e-21	85.0861	KOG0027	[T]	Calmodulin and related proteins (EF-Hand superfamily)
A0_Thora_contig_3876	4.00876e-18	76.6279	KOG3049	[C]	Succinate dehydrogenase, Fe-S protein subunit
A0_Thora_contig_3932	3.09064e-10	59.118	KOG1444	[G], [O], [U]	Nucleotide-sugar transporter VRG4/SQV-7
A0_Thora_contig_4004	3.68604e-15	73.3775	KOG0684	[Q]	Cytochrome P450
A0_Thora_contig_4096	5.09404e-16	73.4582	KOG4223	[T], [U]	Reticulocalbin, calumenin, DNA supercoiling factor, and related Ca2+-binding proteins of the CREC family (EF-Hand protein superfamily)
A0_Thora_contig_4105	8.44289e-39	137.772	KOG3078	[F]	Adenylate kinase
A0_Thora_contig_4165	2.24851e-18	80.1996	KOG0192	[T]	Tyrosine kinase specific for activated (GTP-bound) p21cdc42Hs
A0_Thora_contig_4306	1.31341e-23	96.5345	KOG2472	[J]	Phenylalanyl-tRNA synthetase beta subunit
A0_Thora_contig_4337	5.02261e-16	73.8299	KOG0663	[R]	Protein kinase PITSLRE and related kinases
A0_Thora_contig_4353	1.89176e-65	206.351	KOG3090	[O]	Prohibitin-like protein
A0_Thora_contig_4354	2.85229e-79	245.641	KOG3090	[O]	Prohibitin-like protein
A0_Thora_contig_4355	4.84453e-21	88.7914	KOG0922	[A]	DEAH-box RNA helicase
A0_Thora_contig_4431	3.6501e-12	62.9825	KOG1934	[R]	Predicted membrane protein (patched superfamily)
A0_Thora_contig_445	8.78377e-23	87.2918	KOG3271	[J]	Translation initiation factor 5A (eIF-5A)
A0_Thora_contig_446	4.32551e-24	91.529	KOG3271	[J]	Translation initiation factor 5A (eIF-5A)
A0_Thora_contig_4487	3.14536e-30	107.247	KOG0084	[T], [U]	GTPase Rab1/YPT1, small G protein superfamily, and related GTP-binding proteins
A0_Thora_contig_4540	1.15739e-60	204.316	KOG1278	[U]	Endosomal membrane proteins, EMP70
A0_Thora_contig_4572	1.53338e-27	101.666	KOG3049	[C]	Succinate dehydrogenase, Fe-S protein subunit
A0_Thora_contig_46	1.78821e-14	63.1589	KOG0537	[C]	Cytochrome b5
A0_Thora_contig_4601	6.89687e-17	72.7889	KOG0537	[C]	Cytochrome b5
A0_Thora_contig_4649	4.53472e-08	49.9633	KOG0614	[T]	cGMP-dependent protein kinase
A0_Thora_contig_4655	4.64866e-14	66.57	KOG1555	[O]	26S proteasome regulatory complex, subunit RPN11
A0_Thora_contig_4970	6.18669e-70	218.611	KOG0594	[R]	Protein kinase PCTAIRE and related kinases
A0_Thora_contig_56	1.01341e-17	74.9702	KOG0880	[O]	Peptidyl-prolyl cis-trans isomerase
A0_Thora_contig_594	6.6507e-27	106.234	KOG2404	[C]	Fumarate reductase, flavoprotein subunit
A0_Thora_contig_637	4.50218e-14	62.2024	KOG0030	[Z]	Myosin essential light chain, EF-Hand protein superfamily
A0_Thora_contig_640	3.12419e-14	62.7737	KOG0537	[C]	Cytochrome b5
A0_Thora_contig_659	2.53757e-19	78.9521	KOG0537	[C]	Cytochrome b5
A0_Thora_contig_683	9.19291e-29	111.131	KOG0660	[T]	Mitogen-activated protein kinase
A0_Thora_contig_684	8.61821e-85	270.611	KOG0465	[J]	Mitochondrial elongation factor
A0_Thora_contig_7	0	1057.65	KOG0469	[J]	Elongation factor 2
A0_Thora_contig_724	1.02489e-45	162.384	KOG1175	[I]	Acyl-CoA synthetase
A0_Thora_contig_788	4.34661e-122	370.461	KOG2573	[A], [J]	Ribosome biogenesis protein - Nop56p/Sik1p
A0_Thora_contig_793	4.11777e-52	168.565	KOG0184	[O]	20S proteasome, regulatory subunit alpha type PSMA3/PRE10
A0_Thora_contig_821	1.00685e-14	71.8834	KOG0916	[M]	1,3-beta-glucan synthase/callose synthase catalytic subunit
A0_Thora_contig_844	2.37387e-27	98.9533	KOG0027	[T]	Calmodulin and related proteins (EF-Hand superfamily)
A0_Thora_contig_845	6.5166e-19	76.6117	KOG0027	[T]	Calmodulin and related proteins (EF-Hand superfamily)
A0_Thora_contig_846	1.90872e-39	131.695	KOG0027	[T]	Calmodulin and related proteins (EF-Hand superfamily)
A0_Thora_contig_849	3.2328e-39	131.515	KOG0084	[T], [U]	GTPase Rab1/YPT1, small G protein superfamily, and related GTP-binding proteins
A0_Thora_contig_854	1.23797e-12	58.5073	KOG0027	[T]	Calmodulin and related proteins (EF-Hand superfamily)
A0_Thora_contig_856	1.4788e-108	331.544	KOG0282	[S]	mRNA splicing factor
A0_Thora_contig_901	6.78799e-23	91.8714	KOG0660	[T]	Mitogen-activated protein kinase
A0_Thora_contig_921	4.70246e-56	184.28	KOG0372	[G], [T]	Serine/threonine specific protein phosphatase involved in glycogen accumulation, PP2A-related
A0_Thora_contig_922	5.42042e-87	260.657	KOG0371	[T]	Serine/threonine protein phosphatase 2A, catalytic subunit
A0_Thora_contig_94	1.6676e-08	52.7012	KOG1070	[A]	rRNA processing protein Rrp5
A0_Thora_contig_942	2.13605e-18	82.1205	KOG0583	[T]	Serine/threonine protein kinase
A0_Thora_contig_951	8.11416e-20	90.3797	KOG0062	[E], [J]	ATPase component of ABC transporters with duplicated ATPase domains/Translation elongation factor EF-3b
A_Thora_contig_1000	2.192e-39	145.421	KOG2638	[G]	UDP-glucose pyrophosphorylase
A_Thora_contig_10019	4.46907e-28	105.825	KOG0175	[O]	20S proteasome, regulatory subunit beta type PSMB5/PSMB8/PRE2
A_Thora_contig_10048	4.6153e-15	70.4869	KOG0231	[R]	Junctional membrane complex protein Junctophilin and related MORN repeat proteins
A_Thora_contig_10077	1.91957e-21	90.8115	KOG0103	[O]	Molecular chaperones HSP105/HSP110/SSE1, HSP70 superfamily
A_Thora_contig_10084	2.28564e-34	124.866	KOG1815	[O]	Predicted E3 ubiquitin ligase
A_Thora_contig_10098	1.44144e-28	103.617	KOG1646	[J]	40S ribosomal protein S6
A_Thora_contig_10100	2.32037e-36	130.836	KOG0466	[J]	Translation initiation factor 2, gamma subunit (eIF-2gamma; GTPase)
A_Thora_contig_10102	6.17667e-14	64.6749	KOG3168	[K]	U1 snRNP component
A_Thora_contig_10125	2.87926e-34	127.139	KOG0032	[T]	Ca2+/calmodulin-dependent protein kinase, EF-Hand protein superfamily
A_Thora_contig_1016	5.26228e-102	305.013	KOG1350	[C]	F0F1-type ATP synthase, beta subunit
A_Thora_contig_10180	8.46139e-07	44.9569	KOG1750	[J]	Mitochondrial/chloroplast ribosomal protein S12
A_Thora_contig_10192	4.79896e-17	76.4092	KOG1221	[I]	Acyl-CoA reductase
A_Thora_contig_10215	4.38434e-11	56.4887	KOG3295	[J]	60S Ribosomal protein L13
A_Thora_contig_10219	1.55278e-43	151.687	KOG2550	[F]	IMP dehydrogenase/GMP reductase
A_Thora_contig_10227	4.87341e-10	55.6517	KOG0575	[D]	Polo-like serine/threonine protein kinase
A_Thora_contig_10246	2.81452e-31	117.029	KOG2963	[J]	RNA-binding protein required for 60S ribosomal subunit biogenesis
A_Thora_contig_10307	1.21877e-11	62.0278	KOG3378	[C]	Hemoglobin-like flavoprotein
A_Thora_contig_1032	1.96213e-32	118.901	KOG1557	[G]	Fructose-biphosphate aldolase
A_Thora_contig_10338	3.24012e-21	91.8172	KOG1221	[I]	Acyl-CoA reductase
A_Thora_contig_10397	6.7981e-36	129.242	KOG2882	[P]	p-Nitrophenyl phosphatase
A_Thora_contig_10408	5.09296e-08	51.1868	KOG1219	[T]	Uncharacterized conserved protein, contains laminin, cadherin and EGF domains
A_Thora_contig_10413	4.49484e-22	90.459	KOG0201	[T]	Serine/threonine protein kinase
A_Thora_contig_10431	1.13627e-09	56.8526	KOG1690	[U]	emp24/gp25L/p24 family of membrane trafficking proteins
A_Thora_contig_10438	9.53882e-17	74.9979	KOG0543	[O]	FKBP-type peptidyl-prolyl cis-trans isomerase
A_Thora_contig_10446	4.85812e-20	86.861	KOG3713	[P]	Voltage-gated K+ channel KCNB/KCNC
A_Thora_contig_10487	1.64077e-08	50.5341	KOG0583	[T]	Serine/threonine protein kinase
A_Thora_contig_10505	1.34846e-07	48.4078	KOG4203	[T], [Z]	Armadillo/beta-Catenin/plakoglobin
A_Thora_contig_10511	3.87869e-33	125.074	KOG3595	[Z]	Dyneins, heavy chain
A_Thora_contig_10535	5.80961e-25	101.578	KOG1306	[P], [T]	Ca2+/Na+ exchanger NCX1 and related proteins
A_Thora_contig_10596	5.45701e-13	64.6031	KOG2431	[G]	1, 2-alpha-mannosidase
A_Thora_contig_10612	6.34673e-16	70.6049	KOG3106	[U]	ER lumen protein retaining receptor
A_Thora_contig_10627	8.25182e-45	148.549	KOG0131	[A]	Splicing factor 3b, subunit 4
A_Thora_contig_10645	3.67953e-29	119.236	KOG1965	[P]	Sodium/hydrogen exchanger protein
A_Thora_contig_10647	8.79176e-29	111.925	KOG2166	[D]	Cullins
A_Thora_contig_10667	1.58156e-11	60.6065	KOG1304	[E]	Amino acid transporters
A_Thora_contig_10677	9.89515e-60	191.676	KOG0747	[G]	Putative NAD+-dependent epimerases
A_Thora_contig_10686	6.15506e-15	71.9956	KOG0157	[Q], [I]	Cytochrome P450 CYP4/CYP19/CYP26 subfamilies
A_Thora_contig_10694	5.23974e-11	58.0496	KOG3595	[Z]	Dyneins, heavy chain
A_Thora_contig_10697	6.78111e-17	77.2924	KOG0616	[T]	cAMP-dependent protein kinase catalytic subunit (PKA)
A_Thora_contig_10704	3.02036e-20	84.9746	KOG2110	[S]	Uncharacterized conserved protein, contains WD40 repeats
A_Thora_contig_10705	9.50089e-12	62.2755	KOG0058	[U]	Peptide exporter, ABC superfamily
A_Thora_contig_10711	2.13179e-18	83.4737	KOG1254	[C]	ATP-citrate lyase
A_Thora_contig_10715	4.96936e-41	146.284	KOG1806	[L]	DEAD box containing helicases
A_Thora_contig_10730	1.62232e-23	90.4291	KOG2984	[R]	Predicted hydrolase
A_Thora_contig_10734	6.86795e-47	160.83	KOG1268	[M]	Glucosamine 6-phosphate synthetases, contain amidotransferase and phosphosugar isomerase domains
A_Thora_contig_10739	1.43331e-09	53.1133	KOG4003	[V]	Pyrazinamidase/nicotinamidase PNC1
A_Thora_contig_10768	2.11873e-21	92.299	KOG0916	[M]	1,3-beta-glucan synthase/callose synthase catalytic subunit
A_Thora_contig_10782	3.49577e-10	55.4863	KOG1187	[T]	Serine/threonine protein kinase
A_Thora_contig_10805	1.18186e-22	92.4178	KOG2697	[E]	Histidinol dehydrogenase
A_Thora_contig_10818	1.94454e-31	116.964	KOG0787	[T]	Dehydrogenase kinase
A_Thora_contig_10822	9.71441e-08	51.0435	KOG1404	[E]	Alanine-glyoxylate aminotransferase AGT2
A_Thora_contig_10828	5.08987e-11	59.7882	KOG0379	[R]	Kelch repeat-containing proteins
A_Thora_contig_10859	2.46529e-46	153.978	KOG3180	[C]	Electron transfer flavoprotein, beta subunit
A_Thora_contig_10863	6.7576e-09	54.1494	KOG1330	[G]	Sugar transporter/spinster transmembrane protein
A_Thora_contig_10868	2.88532e-07	47.7228	KOG2365	[S]	Uncharacterized membrane protein
A_Thora_contig_10876	3.87263e-08	50.2988	KOG0060	[I], [R]	Long-chain acyl-CoA transporter, ABC superfamily (involved in peroxisome organization and biogenesis)
A_Thora_contig_10889	2.04676e-11	59.9862	KOG1936	[J]	Histidyl-tRNA synthetase
A_Thora_contig_10895	1.04558e-19	88.132	KOG2490	[S]	Predicted membrane protein
A_Thora_contig_10899	9.36832e-47	171.766	KOG0213	[A]	Splicing factor 3b, subunit 1
A_Thora_contig_10901	1.0872e-66	210.125	KOG2987	[I]	Fatty acid desaturase
A_Thora_contig_10912	1.24461e-63	207.902	KOG2446	[G]	Glucose-6-phosphate isomerase
A_Thora_contig_10920	6.36733e-17	78.1441	KOG2161	[G]	Glucosidase I
A_Thora_contig_10926	1.07193e-10	57.3741	KOG0144	[A]	RNA-binding protein CUGBP1/BRUNO (RRM superfamily)
A_Thora_contig_10947	5.61432e-23	93.5066	KOG1348	[O]	Asparaginyl peptidases
A_Thora_contig_10949	1.16944e-39	139.679	KOG1498	[O]	26S proteasome regulatory complex, subunit RPN5/PSMD12
A_Thora_contig_10951	3.78997e-15	68.9065	KOG4003	[V]	Pyrazinamidase/nicotinamidase PNC1
A_Thora_contig_10970	5.89982e-32	115.476	KOG3073	[J]	Protein required for 18S rRNA maturation and 40S ribosome biogenesis
A_Thora_contig_10974	2.14234e-11	58.6637	KOG3106	[U]	ER lumen protein retaining receptor
A_Thora_contig_10989	2.05597e-17	70.8207	KOG0893	[J]	60S ribosomal protein L31
A_Thora_contig_10997	1.35484e-12	62.8716	KOG0698	[T]	Serine/threonine protein phosphatase
A_Thora_contig_11001	3.47646e-20	89.7209	KOG0349	[A]	Putative DEAD-box RNA helicase DDX1
A_Thora_contig_11007	4.05347e-12	61.8718	KOG1176	[I]	Acyl-CoA synthetase
A_Thora_contig_11018	1.1218e-08	51.1849	KOG2376	[U]	Signal recognition particle, subunit Srp72
A_Thora_contig_11023	4.43626e-12	61.0845	KOG1680	[I]	Enoyl-CoA hydratase
A_Thora_contig_11025	1.63361e-50	165.613	KOG0357	[O]	Chaperonin complex component, TCP-1 epsilon subunit (CCT5)
A_Thora_contig_11026	2.85949e-28	107.408	KOG2064	[T]	Poly(ADP-ribose) glycohydrolase
A_Thora_contig_11031	7.40603e-08	47.7217	KOG0027	[T]	Calmodulin and related proteins (EF-Hand superfamily)
A_Thora_contig_11037	3.89965e-18	80.0464	KOG2383	[R]	Predicted ATPase
A_Thora_contig_11041	1.613e-14	68.0202	KOG2978	[R]	Dolichol-phosphate mannosyltransferase
A_Thora_contig_11046	6.55376e-18	78.554	KOG4280	[Z]	Kinesin-like protein
A_Thora_contig_11048	2.04073e-12	63.5528	KOG4166	[E], [H]	Thiamine pyrophosphate-requiring enzyme
A_Thora_contig_11050	9.49062e-11	57.6771	KOG0788	[T]	S-adenosylmethionine decarboxylase
A_Thora_contig_11074	1.62081e-42	145.401	KOG0538	[C]	Glycolate oxidase
A_Thora_contig_1108	2.17374e-07	46.9062	KOG4214	[K]	Myotrophin and similar proteins
A_Thora_contig_11088	1.09233e-42	149.636	KOG0626	[G]	Beta-glucosidase, lactase phlorizinhydrolase, and related proteins
A_Thora_contig_11098	2.79084e-18	81.9242	KOG2353	[P], [T]	L-type voltage-dependent Ca2+ channel, alpha2/delta subunit
A_Thora_contig_11104	4.62145e-17	74.9518	KOG3094	[S]	Predicted membrane protein
A_Thora_contig_11105	1.9914e-60	201.749	KOG0365	[O]	Beta subunit of farnesyltransferase
A_Thora_contig_11106	2.89543e-71	234.488	KOG0260	[K]	RNA polymerase II, large subunit
A_Thora_contig_11129	2.90224e-36	129.749	KOG1355	[F]	Adenylosuccinate synthase
A_Thora_contig_11130	4.95808e-29	112.794	KOG1802	[A]	RNA helicase nonsense mRNA reducing factor (pNORF1)
A_Thora_contig_11135	1.92461e-07	47.728	KOG0157	[Q], [I]	Cytochrome P450 CYP4/CYP19/CYP26 subfamilies
A_Thora_contig_11139	7.12253e-25	95.4365	KOG0541	[O]	Alkyl hydroperoxide reductase/peroxiredoxin
A_Thora_contig_11145	7.53154e-14	65.8756	KOG0716	[O]	Molecular chaperone (DnaJ superfamily)
A_Thora_contig_11166	5.38917e-08	47.7217	KOG0027	[T]	Calmodulin and related proteins (EF-Hand superfamily)
A_Thora_contig_11184	2.13636e-18	82.2494	KOG1268	[M]	Glucosamine 6-phosphate synthetases, contain amidotransferase and phosphosugar isomerase domains
A_Thora_contig_11186	1.07442e-28	111.622	KOG1123	[K], [L]	RNA polymerase II transcription initiation/nucleotide excision repair factor TFIIH, 3'-5' helicase subunit SSL2
A_Thora_contig_11188	1.31662e-09	54.585	KOG2513	[D]	Protein required for meiotic chromosome segregation
A_Thora_contig_11191	8.11543e-28	108.962	KOG1062	[U]	Vesicle coat complex AP-1, gamma subunit
A_Thora_contig_11201	1.23523e-13	66.7341	KOG1543	[O]	Cysteine proteinase Cathepsin L
A_Thora_contig_11204	7.69062e-11	57.7753	KOG0231	[R]	Junctional membrane complex protein Junctophilin and related MORN repeat proteins
A_Thora_contig_11208	7.90321e-28	108.251	KOG2560	[A]	RNA splicing factor - Slu7p
A_Thora_contig_11220	3.59249e-12	61.947	KOG0620	[K]	Glucose-repressible alcohol dehydrogenase transcriptional effector CCR4 and related proteins
A_Thora_contig_11261	7.50971e-11	55.0697	KOG0537	[C]	Cytochrome b5
A_Thora_contig_11266	2.72138e-28	103.95	KOG0662	[U], [T]	Cyclin-dependent kinase CDK5
A_Thora_contig_11276	1.32458e-07	48.0835	KOG1808	[R]	AAA ATPase containing von Willebrand factor type A (vWA) domain
A_Thora_contig_11295	1.92412e-09	54.3367	KOG0032	[T]	Ca2+/calmodulin-dependent protein kinase, EF-Hand protein superfamily
A_Thora_contig_11303	3.65435e-56	182.151	KOG2874	[J], [D]	rRNA processing protein
A_Thora_contig_11304	2.24177e-17	78.0695	KOG2495	[C]	NADH-dehydrogenase (ubiquinone)
A_Thora_contig_1165	5.93565e-10	54.6345	KOG0894	[O]	Ubiquitin-protein ligase
A_Thora_contig_1223	1.8964e-36	133.629	KOG0019	[O]	Molecular chaperone (HSP90 family)
A_Thora_contig_1267	2.08423e-76	239.463	KOG0676	[Z]	Actin and related proteins
A_Thora_contig_1282	2.67524e-08	46.5181	KOG3403	[J]	Translation initiation factor 1A (eIF-1A)
A_Thora_contig_1283	5.18339e-28	100.446	KOG3403	[J]	Translation initiation factor 1A (eIF-1A)
A_Thora_contig_1285	9.63169e-54	169.397	KOG3403	[J]	Translation initiation factor 1A (eIF-1A)
A_Thora_contig_1306	4.45109e-33	114.313	KOG3403	[J]	Translation initiation factor 1A (eIF-1A)
A_Thora_contig_1332	2.76448e-33	127.432	KOG2355	[R], [K]	Predicted ABC-type transport, ATPase component/CCR4 associated factor
A_Thora_contig_1351	8.60386e-62	203.667	KOG0469	[J]	Elongation factor 2
A_Thora_contig_1352	8.20752e-65	212.526	KOG0469	[J]	Elongation factor 2
A_Thora_contig_1353	9.73106e-26	100.048	KOG0469	[J]	Elongation factor 2
A_Thora_contig_1354	9.14494e-26	100.048	KOG0469	[J]	Elongation factor 2
A_Thora_contig_1355	3.68804e-68	222.156	KOG0469	[J]	Elongation factor 2
A_Thora_contig_1370	6.00432e-31	125.391	KOG2171	[Y], [U]	Karyopherin (importin) beta 3
A_Thora_contig_1399	1.76359e-25	96.1556	KOG0174	[O]	20S proteasome, regulatory subunit beta type PSMB6/PSMB9/PRE3
A_Thora_contig_15	6.92119e-43	149.705	KOG1506	[H]	S-adenosylmethionine synthetase
A_Thora_contig_1664	3.32832e-34	125.54	KOG0019	[O]	Molecular chaperone (HSP90 family)
A_Thora_contig_1676	1.30661e-65	216.36	KOG0434	[J]	Isoleucyl-tRNA synthetase
A_Thora_contig_1704	2.26136e-30	117.389	KOG2743	[H]	Cobalamin synthesis protein
A_Thora_contig_1733	4.65764e-14	68.5026	KOG0201	[T]	Serine/threonine protein kinase
A_Thora_contig_1788	4.92933e-28	100.796	KOG2104	[U]	Nuclear transport factor 2
A_Thora_contig_1806	3.64785e-08	49.2009	KOG0139	[I]	Short-chain acyl-CoA dehydrogenase
A_Thora_contig_1857	5.31492e-47	154.725	KOG1567	[F]	Ribonucleotide reductase, beta subunit
A_Thora_contig_1865	5.76092e-35	131.437	KOG0698	[T]	Serine/threonine protein phosphatase
A_Thora_contig_2002	6.68632e-15	66.1927	KOG1732	[J]	60S ribosomal protein L21
A_Thora_contig_2126	4.33548e-08	48.409	KOG1557	[G]	Fructose-biphosphate aldolase
A_Thora_contig_2188	2.71134e-33	119.69	KOG0279	[T]	G protein beta subunit-like protein
A_Thora_contig_219	3.89964e-32	117.786	KOG1315	[R]	Predicted DHHC-type Zn-finger protein
A_Thora_contig_2298	1.04111e-32	121.3	KOG2481	[A]	Protein required for normal rRNA processing
A_Thora_contig_2338	5.1739e-52	170.127	KOG0676	[Z]	Actin and related proteins
A_Thora_contig_2380	8.09107e-16	73.6461	KOG0583	[T]	Serine/threonine protein kinase
A_Thora_contig_2405	8.31415e-08	47.9504	KOG2234	[G]	Predicted UDP-galactose transporter
A_Thora_contig_2453	3.15118e-13	65.7839	KOG0324	[S]	Uncharacterized conserved protein
A_Thora_contig_253	2.0631e-57	191.989	KOG1278	[U]	Endosomal membrane proteins, EMP70
A_Thora_contig_2545	3.14079e-39	134.548	KOG3106	[U]	ER lumen protein retaining receptor
A_Thora_contig_2647	8.30838e-07	45.266	KOG2189	[C]	Vacuolar H+-ATPase V0 sector, subunit a
A_Thora_contig_2652	2.88226e-24	95.0008	KOG1113	[T]	cAMP-dependent protein kinase types I and II, regulatory subunit
A_Thora_contig_2732	6.88055e-15	66.5422	KOG0707	[F]	Guanylate kinase
A_Thora_contig_2786	6.92166e-12	59.1096	KOG0831	[I]	Acyl-CoA:diacylglycerol acyltransferase (DGAT)
A_Thora_contig_2803	1.52004e-31	110.458	KOG3406	[J]	40S ribosomal protein S12
A_Thora_contig_2807	4.97765e-22	86.2316	KOG3461	[R]	CDGSH-type Zn-finger containing protein
A_Thora_contig_2874	1.01093e-19	85.3983	KOG1163	[T]	Casein kinase (serine/threonine/tyrosine protein kinase)
A_Thora_contig_2908	1.72988e-19	85.1279	KOG2041	[R]	WD40 repeat protein
A_Thora_contig_2937	4.55175e-12	60.4333	KOG0027	[T]	Calmodulin and related proteins (EF-Hand superfamily)
A_Thora_contig_3011	7.35824e-79	246.357	KOG0780	[U]	Signal recognition particle, subunit Srp54
A_Thora_contig_3047	1.61647e-55	183.659	KOG2550	[F]	IMP dehydrogenase/GMP reductase
A_Thora_contig_3097	1.18017e-50	164.782	KOG3165	[R]	Predicted nucleic-acid-binding protein, contains PIN domain
A_Thora_contig_3099	7.13336e-19	76.985	KOG3301	[J]	Ribosomal protein S4
A_Thora_contig_3118	1.24614e-07	48.0718	KOG1507	[B], [D]	Nucleosome assembly protein NAP-1
A_Thora_contig_3167	6.81948e-14	65.2828	KOG4665	[C]	ATP synthase F0 subunit 6 and related proteins
A_Thora_contig_3219	4.54755e-63	201.786	KOG0711	[H]	Polyprenyl synthetase
A_Thora_contig_3229	1.34571e-09	53.6802	KOG1339	[O]	Aspartyl protease
A_Thora_contig_3276	6.45032e-34	123.475	KOG0335	[A]	ATP-dependent RNA helicase
A_Thora_contig_3425	2.83962e-08	50.3456	KOG0526	[K], [L], [B]	Nucleosome-binding factor SPN, POB3 subunit
A_Thora_contig_3445	1.8602e-41	152.381	KOG1362	[I]	Choline transporter-like protein
A_Thora_contig_3474	1.04554e-15	73.0845	KOG0832	[J]	Mitochondrial/chloroplast ribosomal protein S2
A_Thora_contig_3478	2.44741e-21	93.0815	KOG2067	[O]	Mitochondrial processing peptidase, alpha subunit
A_Thora_contig_3489	2.10333e-17	82.6843	KOG1485	[P]	Mitochondrial Fe2+ transporter MMT1 and related transporters (cation diffusion facilitator superfamily)
A_Thora_contig_3520	8.68221e-09	53.3174	KOG1305	[E]	Amino acid transporter protein
A_Thora_contig_3530	2.16612e-37	130.586	KOG4153	[G]	Fructose 1,6-bisphosphate aldolase
A_Thora_contig_3586	2.44181e-14	65.717	KOG3411	[J]	40S ribosomal protein S19
A_Thora_contig_3635	1.50881e-45	150.482	KOG0181	[O]	20S proteasome, regulatory subunit alpha type PSMA2/PRE8
A_Thora_contig_3664	2.2694e-38	148.21	KOG2020	[Y], [U]	Nuclear transport receptor CRM1/MSN5 (importin beta superfamily)
A_Thora_contig_3682	1.77431e-12	63.4259	KOG0721	[O]	Molecular chaperone (DnaJ superfamily)
A_Thora_contig_3698	1.16168e-51	164.279	KOG0070	[U]	GTP-binding ADP-ribosylation factor Arf1
A_Thora_contig_3710	1.20723e-14	70.7986	KOG1507	[B], [D]	Nucleosome assembly protein NAP-1
A_Thora_contig_3785	6.14906e-11	60.2941	KOG0256	[T]	1-aminocyclopropane-1-carboxylate synthase, and related proteins
A_Thora_contig_3799	1.06437e-19	86.1394	KOG1176	[I]	Acyl-CoA synthetase
A_Thora_contig_3915	3.86226e-27	105.891	KOG2797	[E]	Prephenate dehydratase
A_Thora_contig_3921	1.39589e-109	325.325	KOG2670	[G]	Enolase
A_Thora_contig_3926	2.18074e-28	110.435	KOG0123	[A], [J]	Polyadenylate-binding protein (RRM superfamily)
A_Thora_contig_3951	1.66525e-97	309.916	KOG0202	[P]	Ca2+ transporting ATPase
A_Thora_contig_3956	2.13293e-11	61.5378	KOG0236	[P]	Sulfate/bicarbonate/oxalate exchanger SAT-1 and related transporters (SLC26 family)
A_Thora_contig_4021	1.76888e-19	86.1149	KOG1175	[I]	Acyl-CoA synthetase
A_Thora_contig_4038	1.65421e-11	61.9082	KOG2679	[O]	Purple (tartrate-resistant) acid phosphatase
A_Thora_contig_4044	5.54118e-14	64.2208	KOG0279	[T]	G protein beta subunit-like protein
A_Thora_contig_4104	1.05222e-09	54.8313	KOG0223	[G]	Aquaporin (major intrinsic protein family)
A_Thora_contig_4136	3.59209e-30	111.194	KOG3078	[F]	Adenylate kinase
A_Thora_contig_4238	2.77683e-25	100.803	KOG2798	[G]	Putative trehalase
A_Thora_contig_4295	1.1299e-10	57.4928	KOG0191	[O]	Thioredoxin/protein disulfide isomerase
A_Thora_contig_4303	5.27421e-15	72.8433	KOG1260	[C]	Isocitrate lyase
A_Thora_contig_4363	8.7911e-09	52.6649	KOG0211	[T]	Protein phosphatase 2A regulatory subunit A and related proteins
A_Thora_contig_437	1.06069e-37	124.283	KOG0187	[J]	40S ribosomal protein S17
A_Thora_contig_4441	7.10318e-50	165.095	KOG0767	[C]	Mitochondrial phosphate carrier protein
A_Thora_contig_448	2.94626e-24	94.5618	KOG0749	[C]	Mitochondrial ADP/ATP carrier proteins
A_Thora_contig_4512	9.0606e-35	127.361	KOG1255	[C]	Succinyl-CoA synthetase, alpha subunit
A_Thora_contig_4517	1.39081e-28	111.278	KOG0959	[O]	N-arginine dibasic convertase NRD1 and related Zn2+-dependent endopeptidases, insulinase superfamily
A_Thora_contig_4551	1.25109e-10	57.9889	KOG1965	[P]	Sodium/hydrogen exchanger protein
A_Thora_contig_4558	3.56421e-33	123.337	KOG0583	[T]	Serine/threonine protein kinase
A_Thora_contig_4606	1.00523e-17	80.3867	KOG1898	[A]	Splicing factor 3b, subunit 3
A_Thora_contig_4621	4.0807e-61	204.018	KOG0730	[O]	AAA+-type ATPase
A_Thora_contig_4635	2.39097e-40	133.955	KOG3406	[J]	40S ribosomal protein S12
A_Thora_contig_4640	5.63169e-22	88.5007	KOG3138	[R]	Predicted N-acetyltransferase
A_Thora_contig_4663	2.78265e-37	134.242	KOG1397	[P]	Ca2+/H+ antiporter VCX1 and related proteins
A_Thora_contig_4687	2.93832e-55	187.504	KOG4426	[J]	Arginyl-tRNA synthetase
A_Thora_contig_4715	1.07313e-07	48.055	KOG1470	[I]	Phosphatidylinositol transfer protein PDR16 and related proteins
A_Thora_contig_4732	3.78897e-10	56.1782	KOG1399	[Q]	Flavin-containing monooxygenase
A_Thora_contig_4752	5.41234e-46	154.757	KOG1353	[C]	F0F1-type ATP synthase, alpha subunit
A_Thora_contig_4757	2.8425e-32	126.158	KOG2189	[C]	Vacuolar H+-ATPase V0 sector, subunit a
A_Thora_contig_4759	7.09779e-46	151.973	KOG0580	[D]	Serine/threonine protein kinase
A_Thora_contig_4775	4.04286e-35	127.3	KOG0376	[R]	Serine-threonine phosphatase 2A, catalytic subunit
A_Thora_contig_4834	1.91587e-39	141.446	KOG0192	[T]	Tyrosine kinase specific for activated (GTP-bound) p21cdc42Hs
A_Thora_contig_4836	6.40227e-55	178.222	KOG1567	[F]	Ribonucleotide reductase, beta subunit
A_Thora_contig_484	2.61052e-50	167.086	KOG1370	[H]	S-adenosylhomocysteine hydrolase
A_Thora_contig_4879	1.7501e-19	80.7051	KOG1695	[O]	Glutathione S-transferase
A_Thora_contig_4900	2.81071e-07	45.346	KOG0279	[T]	G protein beta subunit-like protein
A_Thora_contig_4907	3.32833e-41	149.754	KOG4426	[J]	Arginyl-tRNA synthetase
A_Thora_contig_4933	1.75167e-12	67.8055	KOG1021	[G], [M], [W]	Acetylglucosaminyltransferase EXT1/exostosin 1
A_Thora_contig_4935	2.54881e-09	52.1849	KOG0575	[D]	Polo-like serine/threonine protein kinase
A_Thora_contig_4940	3.49472e-24	94.2546	KOG2581	[O]	26S proteasome regulatory complex, subunit RPN3/PSMD3
A_Thora_contig_4973	4.20381e-08	50.2607	KOG0682	[P]	Ammonia permease
A_Thora_contig_4999	1.28473e-11	60.4815	KOG0471	[G]	Alpha-amylase
A_Thora_contig_5045	7.54655e-18	80.7764	KOG3595	[Z]	Dyneins, heavy chain
A_Thora_contig_511	3.19109e-55	178.502	KOG0372	[G], [T]	Serine/threonine specific protein phosphatase involved in glycogen accumulation, PP2A-related
A_Thora_contig_5148	2.67743e-10	53.4213	KOG3473	[K]	RNA polymerase II transcription elongation factor Elongin/SIII, subunit elongin C
A_Thora_contig_5167	5.03588e-17	77.7147	KOG0103	[O]	Molecular chaperones HSP105/HSP110/SSE1, HSP70 superfamily
A_Thora_contig_5272	2.44152e-11	58.9309	KOG0231	[R]	Junctional membrane complex protein Junctophilin and related MORN repeat proteins
A_Thora_contig_5289	2.45118e-08	55.4559	KOG4390	[P]	Voltage-gated A-type K+ channel KCND
A_Thora_contig_5292	1.63048e-08	52.8564	KOG0698	[T]	Serine/threonine protein phosphatase
A_Thora_contig_5295	7.90575e-16	74.941	KOG1162	[U]	Predicted small molecule transporter
A_Thora_contig_5333	2.59694e-09	54.1998	KOG2513	[D]	Protein required for meiotic chromosome segregation
A_Thora_contig_5358	6.749e-07	46.5268	KOG0508	[R]	Ankyrin repeat protein
A_Thora_contig_5412	1.79967e-59	189.394	KOG1429	[G], [M]	dTDP-glucose 4-6-dehydratase/UDP-glucuronic acid decarboxylase
A_Thora_contig_5470	1.87612e-60	191.784	KOG3064	[A]	RNA-binding nuclear protein (MAK16) containing a distinct C4 Zn-finger
A_Thora_contig_5477	2.4515e-48	162.747	KOG1397	[P]	Ca2+/H+ antiporter VCX1 and related proteins
A_Thora_contig_5545	1.87686e-27	108.514	KOG1096	[F]	Adenosine monophosphate deaminase
A_Thora_contig_5569	8.45265e-15	71.5339	KOG0214	[K]	RNA polymerase II, second largest subunit
A_Thora_contig_5571	1.91764e-32	128.156	KOG3595	[Z]	Dyneins, heavy chain
A_Thora_contig_5572	2.36243e-56	194.898	KOG0020	[O]	Endoplasmic reticulum glucose-regulated protein (GRP94/endoplasmin), HSP90 family
A_Thora_contig_5607	1.83845e-18	75.4091	KOG3479	[U]	Mitochondrial import inner membrane translocase, subunit TIM9
A_Thora_contig_5642	1.12335e-35	124.287	KOG0616	[T]	cAMP-dependent protein kinase catalytic subunit (PKA)
A_Thora_contig_5659	1.06146e-14	66.1997	KOG3259	[O]	Peptidyl-prolyl cis-trans isomerase
A_Thora_contig_5686	7.93102e-20	85.7776	KOG1546	[D], [O]	Metacaspase involved in regulation of apoptosis
A_Thora_contig_5693	6.80684e-19	84.5435	KOG0682	[P]	Ammonia permease
A_Thora_contig_5710	2.75922e-13	67.374	KOG1591	[E]	Prolyl 4-hydroxylase alpha subunit
A_Thora_contig_5732	1.98813e-14	68.7479	KOG1444	[G], [O], [U]	Nucleotide-sugar transporter VRG4/SQV-7
A_Thora_contig_5767	9.19037e-12	58.4328	KOG0123	[A], [J]	Polyadenylate-binding protein (RRM superfamily)
A_Thora_contig_577	9.71143e-84	256.154	KOG0329	[A]	ATP-dependent RNA helicase
A_Thora_contig_5806	9.52732e-14	64.9267	KOG2916	[J]	Translation initiation factor 2, alpha subunit (eIF-2alpha)
A_Thora_contig_5828	1.14642e-27	106.198	KOG0643	[J], [T]	Translation initiation factor 3, subunit i (eIF-3i)/TGF-beta receptor-interacting protein (TRIP-1)
A_Thora_contig_5837	2.07421e-16	75.3054	KOG0500	[P], [T]	Cyclic nucleotide-gated cation channel CNGA1-3 and related proteins
A_Thora_contig_605	1.35629e-83	253.843	KOG0329	[A]	ATP-dependent RNA helicase
A_Thora_contig_6086	1.44444e-16	75.9977	KOG3106	[U]	ER lumen protein retaining receptor
A_Thora_contig_6125	7.77198e-09	49.5632	KOG1744	[B]	Histone H2B
A_Thora_contig_6150	9.87382e-29	109.336	KOG1560	[J]	Translation initiation factor 3, subunit h (eIF-3h)
A_Thora_contig_616	1.30018e-31	116.261	KOG0382	[R]	Carbonic anhydrase
A_Thora_contig_6163	2.31164e-21	87.706	KOG2562	[A]	Protein phosphatase 2 regulatory subunit
A_Thora_contig_620	6.42279e-32	118.827	KOG2234	[G]	Predicted UDP-galactose transporter
A_Thora_contig_6242	2.75247e-20	84.9618	KOG0841	[O]	Multifunctional chaperone (14-3-3 family)
A_Thora_contig_6374	1.07064e-10	61.537	KOG4730	[V]	D-arabinono-1, 4-lactone oxidase
A_Thora_contig_6383	3.77064e-08	48.3981	KOG0190	[O]	Protein disulfide isomerase (prolyl 4-hydroxylase beta subunit)
A_Thora_contig_6396	6.82375e-23	93.0595	KOG3114	[S]	Uncharacterized conserved protein
A_Thora_contig_6399	5.36896e-21	89.2287	KOG2352	[E]	Predicted spermine/spermidine synthase
A_Thora_contig_6400	6.23003e-19	82.6803	KOG2352	[E]	Predicted spermine/spermidine synthase
A_Thora_contig_6414	8.22397e-32	123.919	KOG3595	[Z]	Dyneins, heavy chain
A_Thora_contig_6428	3.31795e-13	64.2848	KOG2555	[F]	AICAR transformylase/IMP cyclohydrolase/methylglyoxal synthase
A_Thora_contig_6546	5.13299e-48	160.29	KOG4001	[Z]	Axonemal dynein light chain
A_Thora_contig_6562	1.11493e-10	57.5322	KOG1339	[O]	Aspartyl protease
A_Thora_contig_6583	2.95049e-11	56.4922	KOG4600	[J]	Mitochondrial ribosomal protein MRP7 (L2)
A_Thora_contig_6606	2.55576e-07	48.4456	KOG0453	[C], [E]	Aconitase/homoaconitase (aconitase superfamily)
A_Thora_contig_6611	4.17521e-51	174.317	KOG2757	[G]	Mannose-6-phosphate isomerase
A_Thora_contig_6727	1.16129e-19	84.6072	KOG0787	[T]	Dehydrogenase kinase
A_Thora_contig_6757	3.25187e-28	111.123	KOG2234	[G]	Predicted UDP-galactose transporter
A_Thora_contig_6836	1.92898e-51	175.089	KOG0355	[B]	DNA topoisomerase type II
A_Thora_contig_686	1.31609e-22	91.3505	KOG1475	[A]	Ribosomal protein RPL1/RPL2/RL4L4
A_Thora_contig_6892	3.23885e-15	71.2726	KOG3378	[C]	Hemoglobin-like flavoprotein
A_Thora_contig_6922	3.3724e-07	47.0179	KOG0032	[T]	Ca2+/calmodulin-dependent protein kinase, EF-Hand protein superfamily
A_Thora_contig_6970	1.79515e-07	48.0408	KOG0498	[P], [T]	K+-channel ERG and related proteins, contain PAS/PAC sensor domain
A_Thora_contig_7022	1.68411e-09	54.5834	KOG1306	[P], [T]	Ca2+/Na+ exchanger NCX1 and related proteins
A_Thora_contig_7099	1.55303e-17	77.7441	KOG1569	[J]	50S ribosomal protein L1
A_Thora_contig_7115	1.72448e-23	91.4569	KOG1651	[O]	Glutathione peroxidase
A_Thora_contig_7141	6.94925e-54	185.237	KOG4332	[G]	Predicted sugar transporter
A_Thora_contig_7178	2.91345e-14	67.3283	KOG2550	[F]	IMP dehydrogenase/GMP reductase
A_Thora_contig_7197	1.36972e-18	79.6838	KOG3203	[J]	Mitochondrial/chloroplast ribosomal protein L13
A_Thora_contig_7242	5.28234e-17	78.156	KOG3786	[K]	RNA polymerase II assessory factor Cdc73p
A_Thora_contig_7260	2.44144e-34	127.843	KOG2555	[F]	AICAR transformylase/IMP cyclohydrolase/methylglyoxal synthase
A_Thora_contig_739	1.88234e-13	66.1934	KOG1399	[Q]	Flavin-containing monooxygenase
A_Thora_contig_7411	4.65335e-09	53.8849	KOG0027	[T]	Calmodulin and related proteins (EF-Hand superfamily)
A_Thora_contig_7445	4.11481e-29	109.203	KOG3747	[F], [P]	Concentrative Na+-nucleoside cotransporter CNT1/CNT2
A_Thora_contig_7465	4.77374e-11	57.1908	KOG0538	[C]	Glycolate oxidase
A_Thora_contig_7525	4.60902e-08	48.3981	KOG0190	[O]	Protein disulfide isomerase (prolyl 4-hydroxylase beta subunit)
A_Thora_contig_7561	1.40765e-16	76.2723	KOG1046	[E], [O]	Puromycin-sensitive aminopeptidase and related aminopeptidases
A_Thora_contig_7569	5.08139e-17	74.4569	KOG3106	[U]	ER lumen protein retaining receptor
A_Thora_contig_7576	2.59614e-07	45.2574	KOG0044	[T]	Ca2+ sensor (EF-Hand superfamily)
A_Thora_contig_7664	2.59392e-13	66.1428	KOG2304	[I]	3-hydroxyacyl-CoA dehydrogenase
A_Thora_contig_7687	1.5196e-18	80.8357	KOG4660	[D]	Protein Mei2, essential for commitment to meiosis, and related proteins
A_Thora_contig_7723	1.0434e-17	78.884	KOG2617	[C]	Citrate synthase
A_Thora_contig_7724	2.16242e-42	146.679	KOG2617	[C]	Citrate synthase
A_Thora_contig_7735	1.00531e-25	96.9756	KOG3272	[R]	Predicted coiled-coil protein
A_Thora_contig_7741	2.7179e-10	59.3514	KOG2058	[U]	Ypt/Rab GTPase activating protein
A_Thora_contig_7890	2.03431e-21	89.3084	KOG1125	[R]	TPR repeat-containing protein
A_Thora_contig_7897	8.98867e-66	214.878	KOG1490	[R]	GTP-binding protein CRFG/NOG1 (ODN superfamily)
A_Thora_contig_7906	9.97149e-121	380.438	KOG0985	[U]	Vesicle coat protein clathrin, heavy chain
A_Thora_contig_8012	2.24233e-46	161.246	KOG2667	[U]	COPII vesicle protein
A_Thora_contig_8046	5.70392e-24	96.1179	KOG2323	[G]	Pyruvate kinase
A_Thora_contig_8154	6.41262e-07	46.538	KOG1070	[A]	rRNA processing protein Rrp5
A_Thora_contig_8165	5.85109e-40	137.401	KOG4108	[N]	Dynein light chain
A_Thora_contig_8167	5.87327e-16	71.1582	KOG0795	[E]	Chorismate mutase
A_Thora_contig_8179	1.79761e-09	55.106	KOG1337	[R]	N-methyltransferase
A_Thora_contig_8212	7.97814e-30	110.572	KOG2186	[D]	Cell growth-regulating nucleolar protein
A_Thora_contig_8213	4.20706e-18	78.557	KOG3834	[U]	Golgi reassembly stacking protein GRASP65, contains PDZ domain
A_Thora_contig_8220	1.28081e-07	49.1906	KOG1306	[P], [T]	Ca2+/Na+ exchanger NCX1 and related proteins
A_Thora_contig_8252	5.70168e-07	46.5142	KOG1470	[I]	Phosphatidylinositol transfer protein PDR16 and related proteins
A_Thora_contig_8356	2.32294e-43	139.964	KOG4115	[D], [N]	Dynein-associated protein Roadblock
A_Thora_contig_8423	1.27368e-13	63.8356	KOG0279	[T]	G protein beta subunit-like protein
A_Thora_contig_8427	1.07916e-07	48.3855	KOG2292	[O]	Oligosaccharyltransferase, STT3 subunit
A_Thora_contig_8554	8.36496e-10	54.9231	KOG1303	[E]	Amino acid transporters
A_Thora_contig_8597	6.00358e-68	214.804	KOG2790	[H], [E]	Phosphoserine aminotransferase
A_Thora_contig_8673	6.61589e-16	73.3276	KOG1221	[I]	Acyl-CoA reductase
A_Thora_contig_8688	6.86539e-38	132.465	KOG3886	[T]	GTP-binding protein
A_Thora_contig_8693	1.77659e-08	53.5443	KOG3645	[T]	Acetylcholine receptor
A_Thora_contig_8808	1.56734e-33	121.562	KOG1562	[E]	Spermidine synthase
A_Thora_contig_8888	1.31127e-18	81.1217	KOG0068	[E]	D-3-phosphoglycerate dehydrogenase, D-isomer-specific 2-hydroxy acid dehydrogenase superfamily
A_Thora_contig_896	4.41385e-63	201.771	KOG3833	[S]	Uncharacterized conserved protein, contains RtcB domain
A_Thora_contig_8964	2.34194e-19	86.0841	KOG0054	[Q]	Multidrug resistance-associated protein/mitoxantrone resistance protein, ABC superfamily
A_Thora_contig_9000	4.2737e-09	52.8504	KOG0192	[T]	Tyrosine kinase specific for activated (GTP-bound) p21cdc42Hs
A_Thora_contig_9022	1.26435e-21	95.0698	KOG2340	[S]	Uncharacterized conserved protein
A_Thora_contig_9218	1.21149e-12	61.5672	KOG3318	[S]	Predicted membrane protein
A_Thora_contig_9238	1.4303e-16	74.2541	KOG4686	[G]	Predicted sugar transporter
A_Thora_contig_9240	1.17567e-15	72.3829	KOG4340	[S]	Uncharacterized conserved protein
A_Thora_contig_937	9.97964e-29	108.977	KOG4340	[S]	Uncharacterized conserved protein
A_Thora_contig_9386	6.10657e-26	101.558	KOG2718	[P]	Na+-bile acid cotransporter
A_Thora_contig_9417	3.53522e-21	88.005	KOG0858	[S]	Predicted membrane protein
A_Thora_contig_9440	2.50905e-15	70.6854	KOG0660	[T]	Mitogen-activated protein kinase
A_Thora_contig_948	1.37415e-19	80.0666	KOG3301	[J]	Ribosomal protein S4
A_Thora_contig_949	1.06347e-18	77.3702	KOG3301	[J]	Ribosomal protein S4
A_Thora_contig_950	3.67842e-20	81.2222	KOG3301	[J]	Ribosomal protein S4
A_Thora_contig_9557	4.85025e-10	54.5281	KOG3880	[R]	Predicted small molecule transporter involved in cellular pH homeostasis (Batten disease protein in human)
A_Thora_contig_9589	4.58228e-11	55.6563	KOG1735	[Z]	Actin depolymerizing factor
A_Thora_contig_9621	2.76716e-07	45.9229	KOG0698	[T]	Serine/threonine protein phosphatase
A_Thora_contig_9640	2.05792e-64	207.108	KOG2276	[E]	Metalloexopeptidases
A_Thora_contig_9722	5.46558e-13	64.5642	KOG1192	[G], [C]	UDP-glucuronosyl and UDP-glucosyl transferase
A_Thora_contig_9729	3.34177e-24	96.1958	KOG2278	[J]	RNA:NAD 2'-phosphotransferase TPT1
A_Thora_contig_974	9.78264e-20	80.0666	KOG3301	[J]	Ribosomal protein S4
A_Thora_contig_975	8.14597e-22	85.8446	KOG3301	[J]	Ribosomal protein S4
A_Thora_contig_9753	4.19497e-10	55.4214	KOG1413	[G]	N-acetylglucosaminyltransferase I
A_Thora_contig_9760	9.28782e-32	126.197	KOG0916	[M]	1,3-beta-glucan synthase/callose synthase catalytic subunit
A_Thora_contig_9780	3.22662e-33	114.7	KOG3486	[J]	40S ribosomal protein S21
A_Thora_contig_9826	9.24504e-35	117.328	KOG3497	[K]	DNA-directed RNA polymerase, subunit RPB10
A_Thora_contig_9895	1.5374e-21	90.3439	KOG0237	[F]	Glycinamide ribonucleotide synthetase (GARS)/Aminoimidazole ribonucleotide synthetase (AIRS)
A_Thora_contig_9901	2.66083e-11	58.4103	KOG2005	[O]	26S proteasome regulatory complex, subunit RPN1/PSMD2
A_Thora_contig_9913	8.48933e-17	78.5835	KOG1046	[E], [O]	Puromycin-sensitive aminopeptidase and related aminopeptidases
A_Thora_contig_9971	1.95618e-39	131.543	KOG3414	[A], [D]	Component of the U4/U6.U5 snRNP/mitosis protein DIM1
A_Thora_contig_9997	4.26246e-26	103.481	KOG0188	[J]	Alanyl-tRNA synthetase
A0_Thora_contig_1025	2.03799e-19	77.5966	KOG3311	[J]	Ribosomal protein S18
A0_Thora_contig_1030	1.10799e-21	85.0053	KOG1429	[G], [M]	dTDP-glucose 4-6-dehydratase/UDP-glucuronic acid decarboxylase
A0_Thora_contig_106	8.94002e-12	56.116	KOG3453	[C]	Cytochrome c
A0_Thora_contig_107	8.98326e-15	64.5904	KOG3453	[C]	Cytochrome c
A0_Thora_contig_108	1.13336e-15	67.2868	KOG3453	[C]	Cytochrome c
A0_Thora_contig_1085	3.16998e-09	49.169	KOG0187	[J]	40S ribosomal protein S17
A0_Thora_contig_109	4.10159e-21	80.3836	KOG3453	[C]	Cytochrome c
A0_Thora_contig_1217	8.5587e-34	114.966	KOG1769	[O]	Ubiquitin-like proteins
A0_Thora_contig_1232	3.83685e-13	66.8987	KOG2495	[C]	NADH-dehydrogenase (ubiquinone)
A0_Thora_contig_1252	2.49533e-13	66.9555	KOG0382	[R]	Carbonic anhydrase
A0_Thora_contig_1258	5.90494e-16	68.4206	KOG3320	[J]	40S ribosomal protein S7
A0_Thora_contig_1259	4.60135e-27	100.392	KOG3320	[J]	40S ribosomal protein S7
A0_Thora_contig_1260	1.6351e-24	93.8437	KOG3320	[J]	40S ribosomal protein S7
A0_Thora_contig_1261	4.27068e-10	52.2422	KOG3320	[J]	40S ribosomal protein S7
A0_Thora_contig_1273	1.37442e-10	53.0126	KOG3320	[J]	40S ribosomal protein S7
A0_Thora_contig_1274	3.91429e-14	64.1834	KOG3320	[J]	40S ribosomal protein S7
A0_Thora_contig_1313	2.43084e-09	52.6488	KOG1367	[G]	3-phosphoglycerate kinase
A0_Thora_contig_1315	4.12837e-30	106.157	KOG1774	[A]	Small nuclear ribonucleoprotein E
A0_Thora_contig_135	7.174e-16	68.0572	KOG3453	[C]	Cytochrome c
A0_Thora_contig_1371	1.56144e-66	206.727	KOG1567	[F]	Ribonucleotide reductase, beta subunit
A0_Thora_contig_1373	1.60753e-35	131.202	KOG2472	[J]	Phenylalanyl-tRNA synthetase beta subunit
A0_Thora_contig_1474	2.73934e-16	70.88	KOG4153	[G]	Fructose 1,6-bisphosphate aldolase
A0_Thora_contig_1537	2.90609e-07	48.0105	KOG4707	[J]	Mitochondrial/chloroplast ribosomal protein L20
A0_Thora_contig_1564	5.14937e-15	70.016	KOG1370	[H]	S-adenosylhomocysteine hydrolase
A0_Thora_contig_1648	1.4137e-10	52.564	KOG1769	[O]	Ubiquitin-like proteins
A0_Thora_contig_167	5.74613e-100	303.062	KOG1370	[H]	S-adenosylhomocysteine hydrolase
A0_Thora_contig_1691	3.51408e-35	120.885	KOG0857	[J]	60s ribosomal protein L10
A0_Thora_contig_1693	2.77718e-27	99.3137	KOG0857	[J]	60s ribosomal protein L10
A0_Thora_contig_173	1.3774e-18	78.8291	KOG2067	[O]	Mitochondrial processing peptidase, alpha subunit
A0_Thora_contig_1762	4.09605e-40	135.837	KOG0875	[J]	60S ribosomal protein L5
A0_Thora_contig_177	3.45519e-56	175.502	KOG3271	[J]	Translation initiation factor 5A (eIF-5A)
A0_Thora_contig_178	1.42838e-60	189.755	KOG3271	[J]	Translation initiation factor 5A (eIF-5A)
A0_Thora_contig_1783	2.41999e-26	103.956	KOG1317	[C]	Fumarase
A0_Thora_contig_179	9.07754e-50	158.169	KOG3271	[J]	Translation initiation factor 5A (eIF-5A)
A0_Thora_contig_1819	9.55248e-07	46.4812	KOG0634	[E]	Aromatic amino acid aminotransferase and related proteins
A0_Thora_contig_1861	9.11398e-10	55.0367	KOG1671	[C]	Ubiquinol cytochrome c reductase, subunit RIP1
A0_Thora_contig_187	2.89707e-07	47.6931	KOG2835	[F]	Phosphoribosylamidoimidazole-succinocarboxamide synthase
A0_Thora_contig_1871	2.51122e-10	51.4084	KOG1769	[O]	Ubiquitin-like proteins
A0_Thora_contig_1879	7.47402e-39	138.484	KOG2189	[C]	Vacuolar H+-ATPase V0 sector, subunit a
A0_Thora_contig_1896	7.68256e-16	70.4095	KOG1647	[C]	Vacuolar H+-ATPase V1 sector, subunit D
A0_Thora_contig_1897	8.33703e-16	70.4095	KOG1647	[C]	Vacuolar H+-ATPase V1 sector, subunit D
A0_Thora_contig_1922	5.19704e-16	71.1806	KOG2404	[C]	Fumarate reductase, flavoprotein subunit
A0_Thora_contig_1928	1.64699e-20	78.8428	KOG3453	[C]	Cytochrome c
A0_Thora_contig_202	4.85256e-07	46.4502	KOG1662	[C]	Mitochondrial F1F0-ATP synthase, subunit OSCP/ATP5
A0_Thora_contig_203	2.72997e-07	47.6058	KOG1662	[C]	Mitochondrial F1F0-ATP synthase, subunit OSCP/ATP5
A0_Thora_contig_2064	9.19783e-59	190.49	KOG1494	[C]	NAD-dependent malate dehydrogenase
A0_Thora_contig_2098	3.8687e-20	80.5275	KOG0830	[J]	40S ribosomal protein SA (P40)/Laminin receptor 1
A0_Thora_contig_2168	8.40174e-14	62.9481	KOG3498	[U]	Preprotein translocase, gamma subunit
A0_Thora_contig_2169	5.4508e-25	91.0677	KOG3498	[U]	Preprotein translocase, gamma subunit
A0_Thora_contig_2250	5.10146e-23	93.4773	KOG1557	[G]	Fructose-biphosphate aldolase
A0_Thora_contig_2294	2.37286e-41	141.357	KOG1696	[J]	60s ribosomal protein L19
A0_Thora_contig_2323	1.73286e-16	78.857	KOG2679	[O]	Purple (tartrate-resistant) acid phosphatase
A0_Thora_contig_2402	7.24449e-24	87.3586	KOG3499	[J]	60S ribosomal protein L38
A0_Thora_contig_2404	1.58532e-27	110.075	KOG2020	[Y], [U]	Nuclear transport receptor CRM1/MSN5 (importin beta superfamily)
A0_Thora_contig_2448	5.71775e-09	52.3102	KOG4628	[O]	Predicted E3 ubiquitin ligase
A0_Thora_contig_2516	1.40941e-07	47.6444	KOG1531	[C]	F0F1-type ATP synthase, gamma subunit
A0_Thora_contig_2591	7.37961e-10	56.8508	KOG0754	[C]	Mitochondrial oxodicarboxylate carrier protein
A0_Thora_contig_2614	4.92147e-18	78.8997	KOG1569	[J]	50S ribosomal protein L1
A0_Thora_contig_2654	3.96736e-22	85.8317	KOG0857	[J]	60s ribosomal protein L10
A0_Thora_contig_270	1.12357e-20	82.3276	KOG1714	[J]	60s ribosomal protein L18
A0_Thora_contig_2724	9.67417e-38	132.337	KOG2916	[J]	Translation initiation factor 2, alpha subunit (eIF-2alpha)
A0_Thora_contig_2756	1.23861e-32	110.443	KOG1779	[J]	40s ribosomal protein S27
A0_Thora_contig_2823	4.7943e-12	62.0502	KOG0401	[J]	Translation initiation factor 4F, ribosome/mRNA-bridging subunit (eIF-4G)
A0_Thora_contig_2871	8.222e-66	219.416	KOG0370	[R]	Multifunctional pyrimidine synthesis protein CAD (includes carbamoyl-phophate synthetase, aspartate transcarbamylase, and glutamine amidotransferase)
A0_Thora_contig_302	5.89922e-20	80.7658	KOG1557	[G]	Fructose-biphosphate aldolase
A0_Thora_contig_3031	1.02841e-08	51.8098	KOG1397	[P]	Ca2+/H+ antiporter VCX1 and related proteins
A0_Thora_contig_3036	8.33085e-61	200.171	KOG2026	[Z]	Spindle pole body protein - Sad1p
A0_Thora_contig_3051	1.38969e-30	110.003	KOG0534	[H], [C]	NADH-cytochrome b-5 reductase
A0_Thora_contig_3055	1.69099e-27	106.904	KOG2323	[G]	Pyruvate kinase
A0_Thora_contig_3194	1.20919e-12	62.3029	KOG2529	[J]	Pseudouridine synthase
A0_Thora_contig_3218	2.67737e-12	59.9945	KOG2743	[H]	Cobalamin synthesis protein
A0_Thora_contig_3219	8.46653e-23	92.7363	KOG1158	[C]	NADP/FAD dependent oxidoreductase
A0_Thora_contig_3230	8.75235e-10	56.1015	KOG2352	[E]	Predicted spermine/spermidine synthase
A0_Thora_contig_3251	4.55129e-53	174.326	KOG1491	[R]	Predicted GTP-binding protein (ODN superfamily)
A0_Thora_contig_329	9.02741e-15	67.3133	KOG2743	[H]	Cobalamin synthesis protein
A0_Thora_contig_3294	3.46702e-11	60.0142	KOG4628	[O]	Predicted E3 ubiquitin ligase
A0_Thora_contig_3334	3.97303e-08	51.1463	KOG0324	[S]	Uncharacterized conserved protein
A0_Thora_contig_3354	5.02453e-26	103.827	KOG0355	[B]	DNA topoisomerase type II
A0_Thora_contig_3377	4.45533e-38	132.77	KOG1367	[G]	3-phosphoglycerate kinase
A0_Thora_contig_339	2.18436e-09	52.2922	KOG1726	[V]	HVA22/DP1 gene product-related proteins
A0_Thora_contig_3390	3.08731e-09	53.7835	KOG4232	[I]	Delta 6-fatty acid desaturase/delta-8 sphingolipid desaturase
A0_Thora_contig_3393	4.08774e-08	45.6732	KOG3432	[C]	Vacuolar H+-ATPase V1 sector, subunit F
A0_Thora_contig_3394	1.14308e-26	98.8307	KOG3432	[C]	Vacuolar H+-ATPase V1 sector, subunit F
A0_Thora_contig_340	2.13406e-08	49.2106	KOG1726	[V]	HVA22/DP1 gene product-related proteins
A0_Thora_contig_3403	1.40608e-07	45.7369	KOG0096	[U]	GTPase Ran/TC4/GSP1 (nuclear protein transport pathway), small G protein superfamily
A0_Thora_contig_3482	2.4424e-14	68.0629	KOG0643	[J], [T]	Translation initiation factor 3, subunit i (eIF-3i)/TGF-beta receptor-interacting protein (TRIP-1)
A0_Thora_contig_3514	1.61606e-19	85.0174	KOG3796	[U], [R]	Ammonium transporter RHBG
A0_Thora_contig_3549	6.12241e-22	91.9254	KOG2348	[E]	Urea transporter
A0_Thora_contig_3568	2.70333e-07	51.8014	KOG0054	[Q]	Multidrug resistance-associated protein/mitoxantrone resistance protein, ABC superfamily
A0_Thora_contig_3586	3.14128e-25	95.0058	KOG0875	[J]	60S ribosomal protein L5
A0_Thora_contig_3588	9.79034e-18	77.6151	KOG2957	[C]	Vacuolar H+-ATPase V0 sector, subunit d
A0_Thora_contig_3598	5.6083e-24	90.6934	KOG3311	[J]	Ribosomal protein S18
A0_Thora_contig_3613	2.58158e-13	65.3186	KOG1482	[P]	Zn2+ transporter
A0_Thora_contig_3632	1.37905e-08	53.7862	KOG1526	[C]	NADP-dependent isocitrate dehydrogenase
A0_Thora_contig_3731	2.97499e-25	100.004	KOG2909	[C]	Vacuolar H+-ATPase V1 sector, subunit C
A0_Thora_contig_3773	9.95733e-23	94.6567	KOG3141	[J]	Mitochondrial/chloroplast ribosomal protein L3
A0_Thora_contig_378	3.48765e-08	48.4176	KOG0123	[A], [J]	Polyadenylate-binding protein (RRM superfamily)
A0_Thora_contig_3793	1.96573e-14	70.8795	KOG1046	[E], [O]	Puromycin-sensitive aminopeptidase and related aminopeptidases
A0_Thora_contig_3840	1.01699e-10	59.9668	KOG1441	[G], [E]	Glucose-6-phosphate/phosphate and phosphoenolpyruvate/phosphate antiporter
A0_Thora_contig_3916	2.69257e-25	99.2882	KOG1353	[C]	F0F1-type ATP synthase, alpha subunit
A0_Thora_contig_410	2.93701e-14	66.6428	KOG4153	[G]	Fructose 1,6-bisphosphate aldolase
A0_Thora_contig_411	1.97907e-13	64.3316	KOG4153	[G]	Fructose 1,6-bisphosphate aldolase
A0_Thora_contig_412	3.59543e-13	63.5612	KOG4153	[G]	Fructose 1,6-bisphosphate aldolase
A0_Thora_contig_413	1.08339e-11	59.324	KOG4153	[G]	Fructose 1,6-bisphosphate aldolase
A0_Thora_contig_414	8.97619e-13	62.4056	KOG4153	[G]	Fructose 1,6-bisphosphate aldolase
A0_Thora_contig_4148	2.59865e-12	59.9024	KOG2854	[G]	Possible pfkB family carbohydrate kinase
A0_Thora_contig_4149	9.39579e-13	61.058	KOG2854	[G]	Possible pfkB family carbohydrate kinase
A0_Thora_contig_4197	7.62591e-09	52.2106	KOG4171	[F]	Adenylate/guanylate kinase
A0_Thora_contig_4277	4.20623e-30	106.595	KOG1714	[J]	60s ribosomal protein L18
A0_Thora_contig_4304	1.00566e-12	58.8406	KOG3204	[J]	60S ribosomal protein L13a
A0_Thora_contig_431	1.0586e-15	68.0785	KOG0096	[U]	GTPase Ran/TC4/GSP1 (nuclear protein transport pathway), small G protein superfamily
A0_Thora_contig_433	9.38143e-43	138.905	KOG0397	[J]	60S ribosomal protein L11
A0_Thora_contig_434	1.92725e-42	137.749	KOG0397	[J]	60S ribosomal protein L11
A0_Thora_contig_437	1.52794e-91	276.577	KOG4153	[G]	Fructose 1,6-bisphosphate aldolase
A0_Thora_contig_4395	1.78513e-07	46.0847	KOG1885	[J]	Lysyl-tRNA synthetase (class II)
A0_Thora_contig_4465	2.02691e-08	51.2269	KOG0231	[R]	Junctional membrane complex protein Junctophilin and related MORN repeat proteins
A0_Thora_contig_466	8.22469e-91	274.942	KOG1370	[H]	S-adenosylhomocysteine hydrolase
A0_Thora_contig_469	2.66734e-38	126.964	KOG0397	[J]	60S ribosomal protein L11
A0_Thora_contig_4695	1.38413e-14	70.8133	KOG3700	[R]	Predicted acyltransferase
A0_Thora_contig_4699	5.07865e-16	73.039	KOG0916	[M]	1,3-beta-glucan synthase/callose synthase catalytic subunit
A0_Thora_contig_4842	1.11664e-10	56.8606	KOG0916	[M]	1,3-beta-glucan synthase/callose synthase catalytic subunit
A0_Thora_contig_4851	5.34523e-07	44.4847	KOG1664	[C]	Vacuolar H+-ATPase V1 sector, subunit E
A0_Thora_contig_4879	2.01268e-10	56.0824	KOG1205	[Q]	Predicted dehydrogenase
A0_Thora_contig_4927	5.60061e-08	47.6681	KOG2743	[H]	Cobalamin synthesis protein
A0_Thora_contig_494	3.67816e-31	111.994	KOG1376	[Z]	Alpha tubulin
A0_Thora_contig_4974	4.1396e-22	90.829	KOG1507	[B], [D]	Nucleosome assembly protein NAP-1
A0_Thora_contig_549	1.23357e-94	291.484	KOG0535	[C]	Sulfite oxidase, molybdopterin-binding component
A0_Thora_contig_555	9.78016e-11	54.1775	KOG0077	[U]	Vesicle coat complex COPII, GTPase subunit SAR1
A0_Thora_contig_591	1.2952e-07	50.3291	KOG0721	[O]	Molecular chaperone (DnaJ superfamily)
A0_Thora_contig_638	3.19248e-08	51.5451	KOG2835	[F]	Phosphoribosylamidoimidazole-succinocarboxamide synthase
A0_Thora_contig_688	1.7352e-23	93.4832	KOG1531	[C]	F0F1-type ATP synthase, gamma subunit
A0_Thora_contig_70	4.40002e-10	53.9487	KOG0830	[J]	40S ribosomal protein SA (P40)/Laminin receptor 1
A0_Thora_contig_709	2.18592e-32	117.287	KOG1664	[C]	Vacuolar H+-ATPase V1 sector, subunit E
A0_Thora_contig_72	4.08166e-34	120.588	KOG0830	[J]	40S ribosomal protein SA (P40)/Laminin receptor 1
A0_Thora_contig_73	1.47516e-22	88.6167	KOG0830	[J]	40S ribosomal protein SA (P40)/Laminin receptor 1
A0_Thora_contig_790	2.21879e-17	77.347	KOG1507	[B], [D]	Nucleosome assembly protein NAP-1
A0_Thora_contig_791	9.27382e-14	62.3074	KOG3204	[J]	60S ribosomal protein L13a
A0_Thora_contig_794	1.98708e-172	485.997	KOG1567	[F]	Ribonucleotide reductase, beta subunit
A0_Thora_contig_804	6.49492e-46	154.727	KOG1367	[G]	3-phosphoglycerate kinase
A0_Thora_contig_851	3.11989e-08	49.5752	KOG0526	[K], [L], [B]	Nucleosome-binding factor SPN, POB3 subunit
A0_Thora_contig_879	3.18964e-09	49.9151	KOG2501	[R]	Thioredoxin, nucleoredoxin and related proteins
A0_Thora_contig_905	3.33775e-10	52.5006	KOG3106	[U]	ER lumen protein retaining receptor
A0_Thora_contig_911	1.20451e-30	124.033	KOG2041	[R]	WD40 repeat protein
A0_Thora_contig_926	4.61379e-21	88.4091	KOG1695	[O]	Glutathione S-transferase
A0_Thora_contig_968	9.95815e-16	71.7605	KOG3106	[U]	ER lumen protein retaining receptor
A0_Thora_contig_969	2.55129e-09	51.345	KOG3106	[U]	ER lumen protein retaining receptor
A0_Thora_contig_990	1.41782e-07	50.9394	KOG1287	[E]	Amino acid transporters
A0_Thora_contig_991	1.139e-70	220.937	KOG0841	[O]	Multifunctional chaperone (14-3-3 family)
A0_Thora_contig_993	2.52532e-08	50.7308	KOG0526	[K], [L], [B]	Nucleosome-binding factor SPN, POB3 subunit

## Sheet: 380
Accession	E-Value	Bitscore	KOG Accession	KOG category	KOG Definition
B_Thora_contig_10105	5.46636e-45	158.143	KOG0335	[A]	ATP-dependent RNA helicase
B_Thora_contig_10120	1.76189e-34	124.396	KOG0706	[T]	Predicted GTPase-activating protein
B_Thora_contig_10124	3.552e-51	172.828	KOG1557	[G]	Fructose-biphosphate aldolase
B_Thora_contig_10154	4.08313e-22	97.0173	KOG1022	[G], [M], [W]	Acetylglucosaminyltransferase EXT2/exostosin 2
B_Thora_contig_10226	2.23873e-21	90.0077	KOG1622	[F]	GMP synthase
B_Thora_contig_10235	1.47649e-13	66.9032	KOG0615	[D]	Serine/threonine protein kinase Chk2 and related proteins
B_Thora_contig_10328	3.92135e-45	155.58	KOG0582	[T]	Ste20-like serine/threonine protein kinase
B_Thora_contig_10360	1.27032e-26	109.666	KOG3595	[Z]	Dyneins, heavy chain
B_Thora_contig_10402	3.18194e-17	77.3417	KOG2182	[O], [R]	Hydrolytic enzymes of the alpha/beta hydrolase fold
B_Thora_contig_10406	7.5778e-38	138.206	KOG3689	[T]	Cyclic nucleotide phosphodiesterase
B_Thora_contig_10435	6.60153e-23	91.5409	KOG1610	[Q], [R]	Corticosteroid 11-beta-dehydrogenase and related short chain-type dehydrogenases
B_Thora_contig_10553	3.73116e-82	264.507	KOG1148	[J]	Glutaminyl-tRNA synthetase
B_Thora_contig_10577	2.80113e-47	165.081	KOG0432	[J]	Valyl-tRNA synthetase
B_Thora_contig_10584	2.15933e-10	57.7706	KOG0600	[D]	Cdc2-related protein kinase
B_Thora_contig_10604	8.90833e-46	160.517	KOG0605	[R]	NDR and related serine/threonine kinases
B_Thora_contig_10774	1.09021e-40	149.322	KOG2004	[O]	Mitochondrial ATP-dependent protease PIM1/LON
B_Thora_contig_1158	1.58016e-63	212.629	KOG0670	[A]	U4/U6-associated splicing factor PRP4
B_Thora_contig_1253	1.3083e-36	123.493	KOG1753	[J]	40S ribosomal protein S16
B_Thora_contig_144	1.31081e-20	80.691	KOG0070	[U]	GTP-binding ADP-ribosylation factor Arf1
B_Thora_contig_1441	1.03889e-32	120.496	KOG2776	[R]	Metallopeptidase
B_Thora_contig_1584	8.61658e-18	78.4885	KOG2723	[R]	Uncharacterized conserved protein, contains BTB/POZ domain
B_Thora_contig_1696	1.72337e-18	76.5503	KOG3101	[R]	Esterase D
B_Thora_contig_1797	7.62713e-42	141.677	KOG0727	[O]	26S proteasome regulatory complex, ATPase RPT3
B_Thora_contig_1938	3.33961e-47	154.42	KOG0086	[U]	GTPase Rab4, small G protein superfamily
B_Thora_contig_2280	2.61935e-27	107.555	KOG0698	[T]	Serine/threonine protein phosphatase
B_Thora_contig_2337	1.64949e-24	93.8576	KOG0676	[Z]	Actin and related proteins
B_Thora_contig_2871	2.86882e-47	170.6	KOG0468	[J]	U5 snRNP-specific protein
B_Thora_contig_3173	1.94545e-64	220.934	KOG0202	[P]	Ca2+ transporting ATPase
B_Thora_contig_3218	4.12909e-22	92.0863	KOG0032	[T]	Ca2+/calmodulin-dependent protein kinase, EF-Hand protein superfamily
B_Thora_contig_324	8.16356e-33	119.221	KOG0660	[T]	Mitogen-activated protein kinase
B_Thora_contig_3266	3.19768e-14	68.4188	KOG0265	[A]	U5 snRNP-specific protein-like factor and related proteins
B_Thora_contig_3335	7.02843e-12	60.6868	KOG1291	[P]	Mn2+ and Fe2+ transporters of the NRAMP family
B_Thora_contig_3581	3.65178e-11	60.7235	KOG0942	[O]	E3 ubiquitin protein ligase
B_Thora_contig_3613	5.91823e-12	63.0503	KOG0135	[I], [Q]	Pristanoyl-CoA/acyl-CoA oxidase
B_Thora_contig_3697	7.27748e-36	128.151	KOG3887	[U]	Predicted small GTPase involved in nuclear protein import
B_Thora_contig_3804	7.37714e-20	81.5767	KOG0028	[Z], [D]	Ca2+-binding protein (centrin/caltractin), EF-Hand superfamily protein
B_Thora_contig_3889	2.32445e-61	203.277	KOG0327	[J]	Translation initiation factor 4F, helicase subunit (eIF-4A) and related helicases
B_Thora_contig_3900	9.84885e-08	48.6777	KOG1311	[R]	DHHC-type Zn-finger proteins
B_Thora_contig_4057	4.59615e-33	127.063	KOG1587	[Z]	Cytoplasmic dynein intermediate chain
B_Thora_contig_4066	5.53234e-43	153.874	KOG0626	[G]	Beta-glucosidase, lactase phlorizinhydrolase, and related proteins
B_Thora_contig_4355	2.9219e-40	146.628	KOG0616	[T]	cAMP-dependent protein kinase catalytic subunit (PKA)
B_Thora_contig_4374	5.58208e-12	60.0685	KOG0127	[A]	Nucleolar protein fibrillarin NOP77 (RRM superfamily)
B_Thora_contig_4399	3.0508e-23	96.758	KOG0583	[T]	Serine/threonine protein kinase
B_Thora_contig_4492	4.96881e-38	140.643	KOG0254	[R]	Predicted transporter (major facilitator superfamily)
B_Thora_contig_4596	8.0796e-41	136.551	KOG3414	[A], [D]	Component of the U4/U6.U5 snRNP/mitosis protein DIM1
B_Thora_contig_4749	2.10563e-33	127.412	KOG0061	[Q]	Transporter, ABC superfamily (Breast cancer resistance protein)
B_Thora_contig_4793	6.17471e-29	116.185	KOG0374	[T], [R]	Serine/threonine specific protein phosphatase PP1, catalytic subunit
B_Thora_contig_4948	1.25287e-17	81.4369	KOG1305	[E]	Amino acid transporter protein
B_Thora_contig_5232	3.28196e-35	120.44	KOG0394	[R]	Ras-related GTPase
B_Thora_contig_5325	5.17367e-49	165.883	KOG0581	[T]	Mitogen-activated protein kinase kinase (MAP2K)
B_Thora_contig_5334	9.39846e-33	122.292	KOG0376	[R]	Serine-threonine phosphatase 2A, catalytic subunit
B_Thora_contig_5457	4.92027e-21	86.5046	KOG1482	[P]	Zn2+ transporter
B_Thora_contig_5546	3.18903e-51	173.998	KOG1096	[F]	Adenosine monophosphate deaminase
B_Thora_contig_6006	1.06235e-11	59.2777	KOG0027	[T]	Calmodulin and related proteins (EF-Hand superfamily)
B_Thora_contig_6064	6.43865e-52	166.643	KOG0176	[O]	20S proteasome, regulatory subunit alpha type PSMA5/PUP2
B_Thora_contig_6149	2.91103e-36	128.929	KOG0282	[S]	mRNA splicing factor
B_Thora_contig_6179	1.07136e-82	259.476	KOG1401	[E]	Acetylornithine aminotransferase
B_Thora_contig_6286	1.83865e-74	231.831	KOG0652	[O]	26S proteasome regulatory complex, ATPase RPT5
B_Thora_contig_643	3.09104e-41	140.991	KOG1375	[Z]	Beta tubulin
B_Thora_contig_6469	1.84122e-40	147.397	KOG1985	[U]	Vesicle coat complex COPII, subunit SEC24/subunit SFB2
B_Thora_contig_6515	3.56176e-33	121.62	KOG0359	[O]	Chaperonin complex component, TCP-1 zeta subunit (CCT6)
B_Thora_contig_6538	3.79056e-96	294.89	KOG1232	[C]	Proteins containing the FAD binding domain
B_Thora_contig_6572	5.7475e-11	58.7967	KOG1066	[G], [M], [O]	Glucosidase II catalytic (alpha) subunit and related enzymes, glycosyl hydrolase family 31
B_Thora_contig_6630	1.55411e-09	52.2031	KOG1494	[C]	NAD-dependent malate dehydrogenase
B_Thora_contig_6657	6.99986e-68	222.19	KOG2281	[O]	Dipeptidyl aminopeptidases/acylaminoacyl-peptidases
B_Thora_contig_6686	2.34166e-62	217.578	KOG1795	[A]	U5 snRNP spliceosome subunit
B_Thora_contig_6780	3.16738e-15	68.4048	KOG0598	[R], [T]	Ribosomal protein S6 kinase and related proteins
B_Thora_contig_6834	1.82026e-15	76.3476	KOG0192	[T]	Tyrosine kinase specific for activated (GTP-bound) p21cdc42Hs
B_Thora_contig_6875	3.56304e-16	73.8802	KOG1507	[B], [D]	Nucleosome assembly protein NAP-1
B_Thora_contig_6896	1.233e-43	152.145	KOG0742	[O]	AAA+-type ATPase
B_Thora_contig_6931	1.24413e-40	144.225	KOG1278	[U]	Endosomal membrane proteins, EMP70
B_Thora_contig_7048	1.16942e-11	61.4382	KOG0500	[P], [T]	Cyclic nucleotide-gated cation channel CNGA1-3 and related proteins
B_Thora_contig_7092	1.26064e-91	274.903	KOG0991	[L]	Replication factor C, subunit RFC2
B_Thora_contig_7295	2.2843e-09	51.9234	KOG1110	[R]	Putative steroid membrane receptor Hpr6.6/25-Dx
B_Thora_contig_7627	3.34927e-47	158.946	KOG0328	[J]	Predicted ATP-dependent RNA helicase FAL1, involved in rRNA maturation, DEAD-box superfamily
B_Thora_contig_7665	3.32324e-56	186.015	KOG0157	[Q], [I]	Cytochrome P450 CYP4/CYP19/CYP26 subfamilies
B_Thora_contig_7709	7.15025e-24	96.621	KOG1153	[O]	Subtilisin-related protease/Vacuolar protease B
B_Thora_contig_7751	1.05381e-23	99.6297	KOG0190	[O]	Protein disulfide isomerase (prolyl 4-hydroxylase beta subunit)
B_Thora_contig_7814	6.31925e-09	52.6574	KOG1542	[O]	Cysteine proteinase Cathepsin F
B_Thora_contig_7881	4.74666e-22	92.3455	KOG1208	[Q]	Dehydrogenases with different specificities (related to short-chain alcohol dehydrogenases)
B_Thora_contig_7984	5.88885e-26	97.6805	KOG0185	[O]	20S proteasome, regulatory subunit beta type PSMB4/PRE4
B_Thora_contig_8078	1.25653e-22	90.8309	KOG0713	[O]	Molecular chaperone (DnaJ superfamily)
B_Thora_contig_8228	5.50371e-49	169.423	KOG0437	[J]	Leucyl-tRNA synthetase
B_Thora_contig_8260	1.76429e-27	107.34	KOG0925	[A]	mRNA splicing factor ATP-dependent RNA helicase
B_Thora_contig_8265	4.75237e-17	76.9481	KOG1269	[I], [R]	SAM-dependent methyltransferases
B_Thora_contig_8335	6.67557e-76	243.704	KOG1177	[I]	Long chain fatty acid acyl-CoA ligase
B_Thora_contig_8350	1.16135e-09	54.2842	KOG2253	[A]	U1 snRNP complex, subunit SNU71 and related PWI-motif proteins
B_Thora_contig_8362	3.58252e-09	51.9171	KOG1315	[R]	Predicted DHHC-type Zn-finger protein
B_Thora_contig_8507	2.99485e-19	82.2602	KOG0234	[G]	Fructose-6-phosphate 2-kinase/fructose-2,6-biphosphatase
B_Thora_contig_8515	5.17472e-45	153.476	KOG1371	[M]	UDP-glucose 4-epimerase/UDP-sulfoquinovose synthase
B_Thora_contig_8516	1.49755e-17	76.924	KOG1163	[T]	Casein kinase (serine/threonine/tyrosine protein kinase)
B_Thora_contig_8563	1.70527e-44	156.995	KOG0063	[A]	RNAse L inhibitor, ABC superfamily
B_Thora_contig_8573	9.00919e-38	135.798	KOG1277	[U]	Endosomal membrane proteins, EMP70
B_Thora_contig_8579	9.89754e-21	91.5342	KOG2440	[G]	Pyrophosphate-dependent phosphofructo-1-kinase
B_Thora_contig_8594	3.88572e-43	154.35	KOG1306	[P], [T]	Ca2+/Na+ exchanger NCX1 and related proteins
B_Thora_contig_8596	2.30742e-29	114.26	KOG0920	[A]	ATP-dependent RNA helicase A
B_Thora_contig_8629	2.83583e-44	149.645	KOG0659	[D], [K], [L]	Cdk activating kinase (CAK)/RNA polymerase II transcription initiation/nucleotide excision repair factor TFIIH/TFIIK, kinase subunit CDK7
B_Thora_contig_8733	2.06929e-35	132.339	KOG1175	[I]	Acyl-CoA synthetase
B_Thora_contig_8787	1.28391e-10	57.6219	KOG1683	[I]	Hydroxyacyl-CoA dehydrogenase/enoyl-CoA hydratase
B_Thora_contig_8798	1.65244e-08	51.2269	KOG0231	[R]	Junctional membrane complex protein Junctophilin and related MORN repeat proteins
B_Thora_contig_8810	1.82101e-27	108.849	KOG0060	[I], [R]	Long-chain acyl-CoA transporter, ABC superfamily (involved in peroxisome organization and biogenesis)
B_Thora_contig_8826	2.14835e-55	181.21	KOG1014	[I]	17 beta-hydroxysteroid dehydrogenase type 3, HSD17B3
B_Thora_contig_8855	2.36237e-30	116.273	KOG0385	[K]	Chromatin remodeling complex WSTF-ISWI, small subunit
B_Thora_contig_8865	5.95545e-32	118.89	KOG0361	[O]	Chaperonin complex component, TCP-1 eta subunit (CCT7)
B_Thora_contig_8903	4.74622e-11	58.4571	KOG1434	[C], [L]	Meiotic recombination protein Dmc1
B_Thora_contig_9118	7.87547e-48	163.224	KOG2573	[A], [J]	Ribosome biogenesis protein - Nop56p/Sik1p
B_Thora_contig_9145	2.95402e-08	54.6536	KOG1219	[T]	Uncharacterized conserved protein, contains laminin, cadherin and EGF domains
B_Thora_contig_9146	2.11943e-10	55.3527	KOG0543	[O]	FKBP-type peptidyl-prolyl cis-trans isomerase
B_Thora_contig_9207	3.35351e-10	56.9047	KOG0712	[O]	Molecular chaperone (DnaJ superfamily)
B_Thora_contig_9229	1.34114e-15	72.7164	KOG0290	[S]	Conserved WD40 repeat-containing protein AN11
B_Thora_contig_9308	1.6282e-07	48.0592	KOG2803	[I]	Choline phosphate cytidylyltransferase/Predicted CDP-ethanolamine synthase
B_Thora_contig_9336	9.89051e-20	83.4124	KOG1458	[G]	Fructose-1,6-bisphosphatase
B_Thora_contig_9354	8.00281e-77	246.054	KOG4426	[J]	Arginyl-tRNA synthetase
B_Thora_contig_9377	8.94248e-27	103.878	KOG0363	[O]	Chaperonin complex component, TCP-1 beta subunit (CCT2)
B_Thora_contig_9461	4.68151e-23	95.4702	KOG2156	[O]	Tubulin-tyrosine ligase-related protein
B_Thora_contig_9486	3.31134e-41	140.836	KOG2778	[O]	Ubiquitin C-terminal hydrolase
B_Thora_contig_9684	4.85682e-08	51.9062	KOG0263	[K]	Transcription initiation factor TFIID, subunit TAF5 (also component of histone acetyltransferase SAGA)
B_Thora_contig_9745	1.82397e-15	70.2681	KOG0084	[T], [U]	GTPase Rab1/YPT1, small G protein superfamily, and related GTP-binding proteins
B_Thora_contig_9865	2.31595e-61	207.123	KOG1254	[C]	ATP-citrate lyase
B_Thora_contig_9908	2.35556e-19	85.0689	KOG0690	[T]	Serine/threonine protein kinase
B_Thora_contig_9969	2.6571e-58	194.777	KOG0480	[L]	DNA replication licensing factor, MCM6 component
B0_Thora_contig_1035	3.62383e-27	106.542	KOG1552	[R]	Predicted alpha/beta hydrolase
B0_Thora_contig_1091	3.67809e-82	256.414	KOG1352	[C]	Vacuolar H+-ATPase V1 sector, subunit A
B0_Thora_contig_1097	5.63694e-32	119.648	KOG0362	[O]	Chaperonin complex component, TCP-1 theta subunit (CCT8)
B0_Thora_contig_1148	1.22024e-47	169.143	KOG1260	[C]	Isocitrate lyase
B0_Thora_contig_1160	1.67043e-93	284.122	KOG0767	[C]	Mitochondrial phosphate carrier protein
B0_Thora_contig_1186	5.86895e-20	86.4842	KOG0743	[O]	AAA+-type ATPase
B0_Thora_contig_119	2.7315e-112	344.654	KOG1376	[Z]	Alpha tubulin
B0_Thora_contig_1212	2.38816e-08	53.3064	KOG1164	[T]	Casein kinase (serine/threonine/tyrosine protein kinase)
B0_Thora_contig_1335	1.17562e-32	117.764	KOG0279	[T]	G protein beta subunit-like protein
B0_Thora_contig_135	2.67036e-48	162.076	KOG1353	[C]	F0F1-type ATP synthase, alpha subunit
B0_Thora_contig_1364	3.91254e-41	136.24	KOG0400	[J]	40S ribosomal protein S13
B0_Thora_contig_1457	2.16372e-29	115.418	KOG0062	[E], [J]	ATPase component of ABC transporters with duplicated ATPase domains/Translation elongation factor EF-3b
B0_Thora_contig_1462	2.85426e-51	162.352	KOG0417	[O]	Ubiquitin-protein ligase
B0_Thora_contig_1473	6.2994e-56	176.626	KOG0934	[U]	Clathrin adaptor complex, small subunit
B0_Thora_contig_1475	3.85287e-79	237.533	KOG0077	[U]	Vesicle coat complex COPII, GTPase subunit SAR1
B0_Thora_contig_1494	3.38095e-18	79.8915	KOG2450	[C]	Aldehyde dehydrogenase
B0_Thora_contig_1509	1.12348e-72	237.954	KOG2529	[J]	Pseudouridine synthase
B0_Thora_contig_1605	9.81715e-20	80.1077	KOG0537	[C]	Cytochrome b5
B0_Thora_contig_1616	7.15974e-91	268.767	KOG0096	[U]	GTPase Ran/TC4/GSP1 (nuclear protein transport pathway), small G protein superfamily
B0_Thora_contig_1630	5.93132e-33	124.403	KOG0636	[P]	ATP sulfurylase (sulfate adenylyltransferase)
B0_Thora_contig_1655	4.47316e-33	119.296	KOG3090	[O]	Prohibitin-like protein
B0_Thora_contig_1661	2.95931e-27	105.522	KOG0746	[J]	60S ribosomal protein L3 and related proteins
B0_Thora_contig_1666	1.34605e-29	109.263	KOG0424	[O]	Ubiquitin-protein ligase
B0_Thora_contig_1680	5.21701e-142	412.483	KOG1350	[C]	F0F1-type ATP synthase, beta subunit
B0_Thora_contig_1711	6.22641e-34	123.533	KOG0927	[R]	Predicted transporter (ABC superfamily)
B0_Thora_contig_1731	8.66107e-09	53.1751	KOG1187	[T]	Serine/threonine protein kinase
B0_Thora_contig_1860	2.09955e-10	56.0517	KOG1692	[U]	Putative cargo transport protein EMP24 (p24 protein family)
B0_Thora_contig_1877	3.76691e-16	77.6201	KOG1934	[R]	Predicted membrane protein (patched superfamily)
B0_Thora_contig_1897	8.82103e-46	158.536	KOG0554	[J]	Asparaginyl-tRNA synthetase (mitochondrial)
B0_Thora_contig_1940	2.50512e-27	101.902	KOG0937	[U]	Adaptor complexes medium subunit family
B0_Thora_contig_1947	3.26917e-39	131.988	KOG1570	[J]	60S ribosomal protein L10A
B0_Thora_contig_197	8.61774e-49	160.568	KOG0546	[O]	HSP90 co-chaperone CPR7/Cyclophilin
B0_Thora_contig_2010	2.90825e-66	208.258	KOG0815	[J]	60S acidic ribosomal protein P0
B0_Thora_contig_204	0	1022.22	KOG0469	[J]	Elongation factor 2
B0_Thora_contig_2173	6.88197e-14	67.6995	KOG0103	[O]	Molecular chaperones HSP105/HSP110/SSE1, HSP70 superfamily
B0_Thora_contig_2197	1.67185e-68	224.875	KOG2550	[F]	IMP dehydrogenase/GMP reductase
B0_Thora_contig_222	1.69728e-122	372.067	KOG0019	[O]	Molecular chaperone (HSP90 family)
B0_Thora_contig_2258	1.41778e-31	123.259	KOG3677	[J], [K]	RNA polymerase I-associated factor - PAF67
B0_Thora_contig_2540	9.06967e-14	70.0445	KOG3688	[T]	Cyclic GMP phosphodiesterase
B0_Thora_contig_2546	3.50301e-27	105.802	KOG3627	[E]	Trypsin
B0_Thora_contig_2664	2.60005e-65	216.738	KOG1637	[J]	Threonyl-tRNA synthetase
B0_Thora_contig_2747	2.59632e-07	47.5978	KOG0756	[C]	Mitochondrial tricarboxylate/dicarboxylate carrier proteins
B0_Thora_contig_2828	1.07649e-09	51.1125	KOG3489	[U]	Mitochondrial import inner membrane translocase, subunit TIM8
B0_Thora_contig_2878	4.09086e-15	71.5779	KOG0382	[R]	Carbonic anhydrase
B0_Thora_contig_2960	2.95926e-22	89.0158	KOG1411	[E]	Aspartate aminotransferase/Glutamic oxaloacetic transaminase AAT1/GOT2
B0_Thora_contig_3072	2.87903e-14	65.5785	KOG1543	[O]	Cysteine proteinase Cathepsin L
B0_Thora_contig_3326	4.70292e-21	90.4102	KOG3796	[U], [R]	Ammonium transporter RHBG
B0_Thora_contig_3361	1.30062e-27	108.035	KOG1581	[G]	UDP-galactose transporter related protein
B0_Thora_contig_3367	4.52302e-33	114.303	KOG1723	[J]	60s ribosomal protein L30 isolog
B0_Thora_contig_3610	1.16462e-15	73.5777	KOG0101	[O]	Molecular chaperones HSP70/HSC70, HSP70 superfamily
B0_Thora_contig_3673	4.56554e-14	64.527	KOG0544	[O]	FKBP-type peptidyl-prolyl cis-trans isomerase
B0_Thora_contig_3678	4.41831e-18	77.2727	KOG0960	[O]	Mitochondrial processing peptidase, beta subunit, and related enzymes (insulinase superfamily)
B0_Thora_contig_38	8.35711e-79	244.126	KOG1370	[H]	S-adenosylhomocysteine hydrolase
B0_Thora_contig_3815	9.66718e-26	101.966	KOG0235	[G]	Phosphoglycerate mutase
B0_Thora_contig_3837	1.54396e-58	192.125	KOG0364	[O]	Chaperonin complex component, TCP-1 gamma subunit (CCT3)
B0_Thora_contig_3887	1.49674e-96	294.507	KOG1374	[Z]	Gamma tubulin
B0_Thora_contig_4156	2.06174e-08	52.9738	KOG2301	[P], [T]	Voltage-gated Ca2+ channels, alpha1 subunits
B0_Thora_contig_425	1.23852e-74	229.05	KOG0880	[O]	Peptidyl-prolyl cis-trans isomerase
B0_Thora_contig_4283	1.96411e-50	164.436	KOG2202	[A]	U2 snRNP splicing factor, small subunit, and related proteins
B0_Thora_contig_4284	2.20864e-14	71.601	KOG0218	[L]	Mismatch repair MSH3
B0_Thora_contig_4301	1.83937e-83	273.344	KOG0370	[R]	Multifunctional pyrimidine synthesis protein CAD (includes carbamoyl-phophate synthetase, aspartate transcarbamylase, and glutamine amidotransferase)
B0_Thora_contig_4359	3.71433e-23	95.3471	KOG0594	[R]	Protein kinase PCTAIRE and related kinases
B0_Thora_contig_520	3.28231e-60	199.12	KOG0674	[O]	Calreticulin
B0_Thora_contig_57	2.3136e-19	82.8063	KOG1696	[J]	60s ribosomal protein L19
B0_Thora_contig_609	1.61508e-35	128.259	KOG0020	[O]	Endoplasmic reticulum glucose-regulated protein (GRP94/endoplasmin), HSP90 family
B0_Thora_contig_617	1.57151e-42	148.57	KOG0123	[A], [J]	Polyadenylate-binding protein (RRM superfamily)
B0_Thora_contig_817	1.12787e-116	340.391	KOG1567	[F]	Ribonucleotide reductase, beta subunit
B0_Thora_contig_824	1.55698e-83	266.751	KOG1439	[O]	RAB proteins geranylgeranyltransferase component A (RAB escort protein)
B0_Thora_contig_835	4.91512e-14	67.6983	KOG1158	[C]	NADP/FAD dependent oxidoreductase
B0_Thora_contig_923	1.01349e-15	74.5724	KOG0443	[Z]	Actin regulatory proteins (gelsolin/villin family)
B_Thora_contig_10066	6.17702e-09	53.1748	KOG3376	[S]	Uncharacterized conserved protein
B_Thora_contig_1007	1.75357e-37	123.89	KOG2988	[J]	60S ribosomal protein L30
B_Thora_contig_10104	1.38708e-30	120.382	KOG1172	[P]	Na+-independent Cl/HCO3 exchanger AE1 and related transporters (SLC4 family)
B_Thora_contig_10112	3.85938e-40	145.081	KOG0985	[U]	Vesicle coat protein clathrin, heavy chain
B_Thora_contig_10127	5.26342e-07	48.2874	KOG1339	[O]	Aspartyl protease
B_Thora_contig_10147	3.23013e-21	90.0758	KOG2895	[S]	Uncharacterized conserved protein
B_Thora_contig_10161	3.72664e-13	66.5906	KOG0147	[K]	Transcriptional coactivator CAPER (RRM superfamily)
B_Thora_contig_10186	4.96665e-17	77.3297	KOG0043	[S]	Uncharacterized conserved protein, contains DM10 domain
B_Thora_contig_1027	9.12925e-52	169.321	KOG0841	[O]	Multifunctional chaperone (14-3-3 family)
B_Thora_contig_10306	8.96221e-07	46.0661	KOG0036	[F]	Predicted mitochondrial carrier protein
B_Thora_contig_10509	2.10741e-30	115.383	KOG0355	[B]	DNA topoisomerase type II
B_Thora_contig_10658	2.98595e-13	66.5263	KOG0214	[K]	RNA polymerase II, second largest subunit
B_Thora_contig_130	8.96029e-28	105.779	KOG1383	[E]	Glutamate decarboxylase/sphingosine phosphate lyase
B_Thora_contig_161	1.36686e-28	112.032	KOG2247	[R]	WD40 repeat-containing protein
B_Thora_contig_166	6.91461e-10	54.9826	KOG1578	[P]	Predicted carbonic anhydrase involved in protection against oxidative damage
B_Thora_contig_1729	1.46908e-17	76.844	KOG0053	[E]	Cystathionine beta-lyases/cystathionine gamma-synthases
B_Thora_contig_173	3.84643e-24	92.0636	KOG3436	[J]	60S ribosomal protein L35
B_Thora_contig_1824	4.82216e-10	56.2227	KOG4508	[S]	Uncharacterized conserved protein
B_Thora_contig_1934	5.50248e-12	57.78	KOG4763	[C]	Ubiquinol-cytochrome c reductase hinge protein
B_Thora_contig_2096	1.15349e-50	172.438	KOG4230	[H]	C1-tetrahydrofolate synthase
B_Thora_contig_2119	1.98957e-12	59.2765	KOG0657	[G]	Glyceraldehyde 3-phosphate dehydrogenase
B_Thora_contig_2277	4.59558e-14	66.207	KOG1573	[R]	Aldehyde reductase
B_Thora_contig_2375	3.16147e-07	47.3162	KOG3700	[R]	Predicted acyltransferase
B_Thora_contig_2383	1.00648e-40	135.483	KOG0901	[J]	60S ribosomal protein L14/L17/L23
B_Thora_contig_239	8.86e-60	190.086	KOG1636	[L]	DNA polymerase delta processivity factor (proliferating cell nuclear antigen)
B_Thora_contig_2496	1.36487e-31	113.813	KOG1373	[U], [O]	Transport protein Sec61, alpha subunit
B_Thora_contig_2706	4.27761e-31	116.951	KOG0975	[E]	Branched chain aminotransferase BCAT1, pyridoxal phosphate enzymes type IV superfamily
B_Thora_contig_2709	1.36339e-58	195.51	KOG1986	[U]	Vesicle coat complex COPII, subunit SEC23
B_Thora_contig_2995	1.48021e-21	86.575	KOG3204	[J]	60S ribosomal protein L13a
B_Thora_contig_3098	2.29836e-18	82.3597	KOG2751	[T]	Beclin-like protein
B_Thora_contig_3242	1.82184e-15	69.1407	KOG2957	[C]	Vacuolar H+-ATPase V0 sector, subunit d
B_Thora_contig_3317	7.33864e-07	47.9637	KOG1435	[I], [T]	Sterol reductase/lamin B receptor
B_Thora_contig_3394	1.75851e-29	109.685	KOG2616	[E]	Pyridoxalphosphate-dependent enzyme/predicted threonine synthase
B_Thora_contig_3397	7.08887e-45	155.129	KOG2446	[G]	Glucose-6-phosphate isomerase
B_Thora_contig_3424	4.88552e-12	58.4291	KOG3419	[J]	Mitochondrial/chloroplast ribosomal protein S16
B_Thora_contig_3540	2.43212e-19	80.0249	KOG2743	[H]	Cobalamin synthesis protein
B_Thora_contig_3558	3.24236e-09	49.9939	KOG1647	[C]	Vacuolar H+-ATPase V1 sector, subunit D
B_Thora_contig_372	3.16575e-82	245.241	KOG1678	[J]	60s ribosomal protein L15
B_Thora_contig_3866	1.34213e-16	71.5351	KOG4098	[O]	Molecular chaperone Prefoldin, subunit 2
B_Thora_contig_399	2.4327e-33	114.297	KOG0878	[J]	60S ribosomal protein L32
B_Thora_contig_4006	6.81788e-10	53.7928	KOG2758	[J]	Translation initiation factor 3, subunit e (eIF-3e)
B_Thora_contig_4082	2.2209e-37	136.617	KOG1058	[U]	Vesicle coat complex COPI, beta subunit
B_Thora_contig_4203	7.78458e-28	98.5325	KOG1768	[J]	40s ribosomal protein S26
B_Thora_contig_4220	1.19817e-32	112.729	KOG1742	[J]	60s ribosomal protein L15/L27
B_Thora_contig_4437	1.16987e-24	93.484	KOG3400	[K]	RNA polymerase subunit 8
B_Thora_contig_446	4.50965e-32	111.659	KOG0886	[J]	40S ribosomal protein S2
B_Thora_contig_4560	1.67053e-80	254.971	KOG1464	[O], [T]	COP9 signalosome, subunit CSN2
B_Thora_contig_4571	1.25294e-10	56.124	KOG3422	[J]	Mitochondrial ribosomal protein L16
B_Thora_contig_4603	1.63661e-11	60.3238	KOG2667	[U]	COPII vesicle protein
B_Thora_contig_462	4.70178e-23	87.7363	KOG0900	[J]	40S ribosomal protein S20
B_Thora_contig_4697	3.56932e-11	58.7594	KOG4071	[S]	Uncharacterized conserved protein
B_Thora_contig_4883	2.97317e-10	55.843	KOG0981	[L]	DNA topoisomerase I
B_Thora_contig_4942	1.10206e-09	51.973	KOG3412	[J]	60S ribosomal protein L28
B_Thora_contig_5191	4.81889e-23	91.8296	KOG2322	[T]	N-methyl-D-aspartate receptor glutamate-binding subunit
B_Thora_contig_5254	6.75396e-31	115.423	KOG1594	[G]	Uncharacterized enzymes related to aldose 1-epimerase
B_Thora_contig_5255	9.12451e-13	63.8049	KOG0730	[O]	AAA+-type ATPase
B_Thora_contig_5667	3.41986e-07	46.0996	KOG1441	[G], [E]	Glucose-6-phosphate/phosphate and phosphoenolpyruvate/phosphate antiporter
B_Thora_contig_5997	6.22465e-14	68.8945	KOG4660	[D]	Protein Mei2, essential for commitment to meiosis, and related proteins
B_Thora_contig_6130	1.42956e-12	63.8342	KOG2679	[O]	Purple (tartrate-resistant) acid phosphatase
B_Thora_contig_6137	9.5119e-21	81.9528	KOG3181	[J]	40S ribosomal protein S3
B_Thora_contig_6263	1.63195e-28	101.18	KOG1744	[B]	Histone H2B
B_Thora_contig_6545	1.62024e-07	47.5797	KOG1748	[C], [I], [Q]	Acyl carrier protein/NADH-ubiquinone oxidoreductase, NDUFAB1/SDAP subunit
B_Thora_contig_6759	6.5361e-47	156.227	KOG0534	[H], [C]	NADH-cytochrome b-5 reductase
B_Thora_contig_6787	2.14903e-08	53.1216	KOG1591	[E]	Prolyl 4-hydroxylase alpha subunit
B_Thora_contig_6911	8.97585e-20	85.8117	KOG1284	[H]	Bifunctional GTP cyclohydrolase II/3,4-dihydroxy-2butanone-4-phosphate synthase
B_Thora_contig_6945	8.08614e-21	86.8732	KOG2323	[G]	Pyruvate kinase
B_Thora_contig_7187	3.06756e-15	70.3208	KOG4178	[I]	Soluble epoxide hydrolase
B_Thora_contig_7223	5.70059e-19	76.998	KOG4479	[K]	Transcription factor e(y)2
B_Thora_contig_7325	7.66199e-07	46.6137	KOG4224	[U]	Armadillo repeat protein VAC8 required for vacuole fusion, inheritance and cytosol-to-vacuole protein targeting
B_Thora_contig_7501	1.6053e-14	70.0729	KOG0045	[O], [T]	Cytosolic Ca2+-dependent cysteine protease (calpain), large subunit (EF-Hand protein superfamily)
B_Thora_contig_7750	8.53182e-20	85.7994	KOG1798	[L]	DNA polymerase epsilon, catalytic subunit A
B_Thora_contig_7764	3.42773e-13	65.7967	KOG2051	[A]	Nonsense-mediated mRNA decay 2 protein
B_Thora_contig_7828	1.64526e-32	118.906	KOG1531	[C]	F0F1-type ATP synthase, gamma subunit
B_Thora_contig_7896	9.59057e-09	55.0068	KOG0446	[U], [R]	Vacuolar sorting protein VPS1, dynamin, and related proteins
B_Thora_contig_7914	1.78251e-17	79.9187	KOG1444	[G], [O], [U]	Nucleotide-sugar transporter VRG4/SQV-7
B_Thora_contig_7920	1.63509e-07	45.4473	KOG4037	[U], [T]	Photoreceptor synaptic vesicle protein HRG4/UNC-119
B_Thora_contig_8016	1.87506e-14	68.0229	KOG1558	[P]	Fe2+/Zn2+ regulated transporter
B_Thora_contig_8059	3.9288e-11	59.6197	KOG2808	[A]	U5 snRNP-associated RNA splicing factor
B_Thora_contig_8063	3.83851e-68	216.048	KOG3871	[W]	Cell adhesion complex protein bystin
B_Thora_contig_8085	8.90313e-52	164.024	KOG3361	[C]	Iron binding protein involved in Fe-S cluster formation
B_Thora_contig_8127	2.389e-11	59.9164	KOG2688	[D]	Transcription-associated recombination protein - Thp1p
B_Thora_contig_8138	4.16784e-28	108.099	KOG0356	[O]	Mitochondrial chaperonin, Cpn60/Hsp60p
B_Thora_contig_8141	1.71308e-12	67.1989	KOG3787	[E]	Glutamate/aspartate and neutral amino acid transporters
B_Thora_contig_8150	8.43829e-13	64.2495	KOG1109	[R]	Vacuole membrane protein VMP1
B_Thora_contig_8238	3.28619e-68	213.283	KOG3036	[R]	Protein involved in cell differentiation/sexual development
B_Thora_contig_8264	2.05911e-45	154.006	KOG3833	[S]	Uncharacterized conserved protein, contains RtcB domain
B_Thora_contig_8277	7.50163e-15	68.7814	KOG1491	[R]	Predicted GTP-binding protein (ODN superfamily)
B_Thora_contig_8382	1.81928e-24	97.3625	KOG2788	[G]	Glycosyltransferase
B_Thora_contig_842	5.50158e-55	174.827	KOG3273	[O]	Predicted RNA-binding protein Pno1p interacting with Nob1p and involved in 26S proteasome assembly
B_Thora_contig_8508	9.53787e-11	58.1876	KOG1337	[R]	N-methyltransferase
B_Thora_contig_8536	2.33376e-30	111.539	KOG2670	[G]	Enolase
B_Thora_contig_8574	6.75845e-07	45.3619	KOG0761	[C]	Mitochondrial carrier protein CGI-69
B_Thora_contig_8603	1.88955e-20	83.5031	KOG0324	[S]	Uncharacterized conserved protein
B_Thora_contig_8658	2.52075e-14	67.2827	KOG2881	[S]	Predicted membrane protein
B_Thora_contig_8665	6.13735e-12	60.3139	KOG2741	[G], [Q]	Dimeric dihydrodiol dehydrogenase
B_Thora_contig_8769	1.77841e-30	112.679	KOG2638	[G]	UDP-glucose pyrophosphorylase
B_Thora_contig_8829	4.5527e-85	259.806	KOG2467	[E]	Glycine/serine hydroxymethyltransferase
B_Thora_contig_8832	2.68333e-60	197.476	KOG2613	[J]	NMD protein affecting ribosome stability and mRNA decay
B_Thora_contig_8840	1.30957e-13	68.7639	KOG1281	[P]	Na+/dicarboxylate, Na+/tricarboxylate and phosphate transporters
B_Thora_contig_8848	1.60532e-19	81.8708	KOG1663	[Q]	O-methyltransferase
B_Thora_contig_8881	2.73319e-24	98.1187	KOG0479	[L]	DNA replication licensing factor, MCM3 component
B_Thora_contig_8897	8.17431e-19	79.6068	KOG0556	[J]	Aspartyl-tRNA synthetase
B_Thora_contig_8921	3.13817e-09	53.4061	KOG0787	[T]	Dehydrogenase kinase
B_Thora_contig_8946	5.57069e-12	63.4488	KOG0498	[P], [T]	K+-channel ERG and related proteins, contain PAS/PAC sensor domain
B_Thora_contig_8962	5.60502e-47	160.945	KOG2321	[R]	WD40 repeat protein
B_Thora_contig_8977	3.62138e-17	71.6298	KOG3398	[K]	Transcription factor MBF1
B_Thora_contig_8991	1.18567e-18	81.5919	KOG1235	[R]	Predicted unusual protein kinase
B_Thora_contig_9008	3.72425e-26	103.949	KOG2150	[K]	CCR4-NOT transcriptional regulation complex, NOT5 subunit
B_Thora_contig_9009	1.00707e-38	135.942	KOG1372	[G]	GDP-mannose 4,6 dehydratase
B_Thora_contig_9014	1.02081e-54	174.333	KOG3185	[J]	Translation initiation factor 6 (eIF-6)
B_Thora_contig_9068	1.51735e-38	138.48	KOG1397	[P]	Ca2+/H+ antiporter VCX1 and related proteins
B_Thora_contig_9079	1.16049e-07	48.9269	KOG0716	[O]	Molecular chaperone (DnaJ superfamily)
B_Thora_contig_9168	2.3575e-23	95.4164	KOG0470	[G]	1,4-alpha-glucan branching enzyme/starch branching enzyme II
B_Thora_contig_9196	9.71514e-17	71.1603	KOG3180	[C]	Electron transfer flavoprotein, beta subunit
B_Thora_contig_9214	4.48273e-16	75.3425	KOG2641	[T]	Predicted seven transmembrane receptor - rhodopsin family
B_Thora_contig_9307	3.10892e-28	106.124	KOG3012	[S]	Uncharacterized conserved protein
B_Thora_contig_9318	3.17259e-12	62.3269	KOG2267	[L]	Eukaryotic-type DNA primase, large subunit
B_Thora_contig_9416	7.61363e-31	114.746	KOG4332	[G]	Predicted sugar transporter
B_Thora_contig_9451	2.96136e-18	77.6403	KOG1252	[E]	Cystathionine beta-synthase and related enzymes
B_Thora_contig_9686	1.57015e-19	81.2051	KOG3310	[H]	Riboflavin synthase alpha chain
B_Thora_contig_9687	3.03904e-11	60.5148	KOG2591	[T]	c-Mpl binding protein, contains La domain
B_Thora_contig_9769	2.44765e-10	54.5565	KOG2265	[T]	Nuclear distribution protein NUDC
B_Thora_contig_9821	2.90307e-07	49.2789	KOG0725	[R]	Reductases with broad range of substrate specificities
B_Thora_contig_9835	2.64625e-45	157.433	KOG2298	[J]	Glycyl-tRNA synthetase and related class II tRNA synthetase
B_Thora_contig_987	1.89296e-26	96.6403	KOG0402	[J]	60S ribosomal protein L37
B_Thora_contig_9975	7.13791e-33	120.871	KOG2608	[O], [U]	Endoplasmic reticulum membrane-associated oxidoreductin involved in disulfide bond formation
B0_Thora_contig_1027	5.09544e-30	107.727	KOG3291	[J]	Ribosomal protein S7
B0_Thora_contig_1031	3.74741e-28	103.099	KOG0378	[J]	40S ribosomal protein S4
B0_Thora_contig_1078	6.60821e-14	63.026	KOG3452	[J]	60S ribosomal protein L36
B0_Thora_contig_1086	1.33998e-07	44.5463	KOG0887	[J]	60S ribosomal protein L35A/L37
B0_Thora_contig_1128	1.38321e-21	85.1874	KOG1475	[A]	Ribosomal protein RPL1/RPL2/RL4L4
B0_Thora_contig_1228	4.67377e-19	75.2745	KOG3498	[U]	Preprotein translocase, gamma subunit
B0_Thora_contig_1260	9.28829e-22	87.0722	KOG1722	[J]	60s ribosomal protein L24
B0_Thora_contig_1361	9.04911e-13	60.3879	KOG3280	[J]	Mitochondrial/chloroplast ribosomal protein L17
B0_Thora_contig_1481	2.02844e-46	151.664	KOG1714	[J]	60s ribosomal protein L18
B0_Thora_contig_1681	2.00424e-16	71.0634	KOG1664	[C]	Vacuolar H+-ATPase V1 sector, subunit E
B0_Thora_contig_1695	2.98696e-17	79.5252	KOG0831	[I]	Acyl-CoA:diacylglycerol acyltransferase (DGAT)
B0_Thora_contig_1774	2.74018e-08	49.5958	KOG1726	[V]	HVA22/DP1 gene product-related proteins
B0_Thora_contig_1864	1.56899e-23	97.0095	KOG1560	[J]	Translation initiation factor 3, subunit h (eIF-3h)
B0_Thora_contig_2064	1.35518e-91	274.235	KOG3049	[C]	Succinate dehydrogenase, Fe-S protein subunit
B0_Thora_contig_2175	3.97493e-14	62.2928	KOG3464	[J]	60S ribosomal protein L44
B0_Thora_contig_2191	8.53025e-46	146.546	KOG3430	[Z]	Dynein light chain type 1
B0_Thora_contig_223	1.4231e-08	53.4604	KOG0508	[R]	Ankyrin repeat protein
B0_Thora_contig_2245	7.955e-47	151.136	KOG1654	[Z]	Microtubule-associated anchor protein involved in autophagy and membrane trafficking
B0_Thora_contig_2304	3.06109e-14	67.2231	KOG1695	[O]	Glutathione S-transferase
B0_Thora_contig_2307	1.90197e-52	173.987	KOG1367	[G]	3-phosphoglycerate kinase
B0_Thora_contig_2373	5.00366e-17	76.07	KOG2234	[G]	Predicted UDP-galactose transporter
B0_Thora_contig_2409	8.10097e-21	86.1707	KOG0693	[I]	Myo-inositol-1-phosphate synthase
B0_Thora_contig_2417	3.22983e-10	54.1896	KOG3492	[J]	Ribosome biogenesis protein NIP7
B0_Thora_contig_2418	7.20484e-15	70.7323	KOG4232	[I]	Delta 6-fatty acid desaturase/delta-8 sphingolipid desaturase
B0_Thora_contig_2438	2.31728e-08	50.7245	KOG0140	[I]	Medium-chain acyl-CoA dehydrogenase
B0_Thora_contig_2456	1.41954e-12	60.6728	KOG2854	[G]	Possible pfkB family carbohydrate kinase
B0_Thora_contig_2477	2.15124e-12	59.253	KOG0857	[J]	60s ribosomal protein L10
B0_Thora_contig_2503	1.30621e-30	108.461	KOG3432	[C]	Vacuolar H+-ATPase V1 sector, subunit F
B0_Thora_contig_2555	4.11862e-39	137.564	KOG4001	[Z]	Axonemal dynein light chain
B0_Thora_contig_2632	5.88897e-37	129.763	KOG2239	[K]	Transcription factor containing NAC and TS-N domains
B0_Thora_contig_2784	1.89983e-09	53.7403	KOG2189	[C]	Vacuolar H+-ATPase V0 sector, subunit a
B0_Thora_contig_2897	6.0461e-28	104.888	KOG3106	[U]	ER lumen protein retaining receptor
B0_Thora_contig_2929	4.82667e-07	42.5986	KOG1774	[A]	Small nuclear ribonucleoprotein E
B0_Thora_contig_3038	4.98257e-11	55.4209	KOG3239	[R]	Density-regulated protein related to translation initiation factor 1 (eIF-1/SUI1)
B0_Thora_contig_304	5.00106e-14	66.9434	KOG2404	[C]	Fumarate reductase, flavoprotein subunit
B0_Thora_contig_3186	2.7268e-52	172.019	KOG2085	[T]	Serine/threonine protein phosphatase 2A, regulatory subunit
B0_Thora_contig_3199	9.37424e-31	113.847	KOG2916	[J]	Translation initiation factor 2, alpha subunit (eIF-2alpha)
B0_Thora_contig_3229	1.9768e-20	83.0906	KOG0535	[C]	Sulfite oxidase, molybdopterin-binding component
B0_Thora_contig_3284	1.79997e-39	141.56	KOG3747	[F], [P]	Concentrative Na+-nucleoside cotransporter CNT1/CNT2
B0_Thora_contig_3308	4.74642e-08	50.6874	KOG1662	[C]	Mitochondrial F1F0-ATP synthase, subunit OSCP/ATP5
B0_Thora_contig_3448	2.88412e-10	52.2263	KOG2501	[R]	Thioredoxin, nucleoredoxin and related proteins
B0_Thora_contig_3452	1.2288e-19	84.6415	KOG3141	[J]	Mitochondrial/chloroplast ribosomal protein L3
B0_Thora_contig_3480	5.81067e-40	142.759	KOG2292	[O]	Oligosaccharyltransferase, STT3 subunit
B0_Thora_contig_3482	3.63402e-19	84.6022	KOG1526	[C]	NADP-dependent isocitrate dehydrogenase
B0_Thora_contig_3589	1.20896e-09	53.8264	KOG2309	[J]	60s ribosomal protein L2/L8
B0_Thora_contig_3651	3.70044e-09	49.6482	KOG0552	[O]	FKBP-type peptidyl-prolyl cis-trans isomerase
B0_Thora_contig_3681	3.49685e-58	188.223	KOG2145	[J]	Cytoplasmic tryptophanyl-tRNA synthetase
B0_Thora_contig_3682	2.82784e-12	64.0362	KOG1287	[E]	Amino acid transporters
B0_Thora_contig_3731	2.34583e-12	60.3383	KOG1506	[H]	S-adenosylmethionine synthetase
B0_Thora_contig_3749	1.66165e-24	99.6539	KOG2597	[R]	Predicted aminopeptidase of the M17 family
B0_Thora_contig_3928	1.69399e-17	78.2332	KOG3647	[R]	Predicted coiled-coil protein
B0_Thora_contig_4025	7.80176e-16	66.1449	KOG1779	[J]	40s ribosomal protein S27
B0_Thora_contig_4086	4.79795e-11	58.4825	KOG1055	[P], [E], [T]	GABA-B ion channel receptor subunit GABABR1 and related subunits, G-protein coupled receptor superfamily
B0_Thora_contig_4150	1.52582e-08	51.806	KOG1256	[I]	Long-chain acyl-CoA synthetases (AMP-forming)
B0_Thora_contig_4276	6.10641e-68	220.673	KOG2140	[R]	Uncharacterized conserved protein
B0_Thora_contig_4350	7.77467e-08	46.7461	KOG3650	[R]	Predicted coiled-coil protein
B0_Thora_contig_504	3.97035e-48	153.546	KOG3271	[J]	Translation initiation factor 5A (eIF-5A)
B0_Thora_contig_596	2.15911e-24	91.4815	KOG4170	[I]	2-enoyl-CoA hydratase/3-hydroxyacyl-CoA dehydrogenase/Peroxisomal 3-ketoacyl-CoA-thiolase, sterol-binding domain and related enzymes
B0_Thora_contig_639	1.69957e-07	47.6677	KOG0399	[E]	Glutamate synthase
B0_Thora_contig_652	2.20642e-17	73.8268	KOG1596	[A]	Fibrillarin and related nucleolar RNA-binding proteins
B0_Thora_contig_700	1.88494e-64	195.529	KOG0397	[J]	60S ribosomal protein L11
B0_Thora_contig_753	4.14125e-51	167.817	KOG1643	[G]	Triosephosphate isomerase
B0_Thora_contig_769	2.89008e-40	139.216	KOG0022	[Q]	Alcohol dehydrogenase, class III
B0_Thora_contig_786	3.10698e-10	52.7503	KOG2768	[J]	Translation initiation factor 2, beta subunit (eIF-2beta)
B0_Thora_contig_805	8.70341e-08	50.6725	KOG2922	[S]	Uncharacterized conserved protein
B0_Thora_contig_904	1.05143e-09	54.8782	KOG0873	[I]	C-4 sterol methyl oxidase
B0_Thora_contig_910	3.5119e-09	55.3931	KOG1026	[T], [U]	Nerve growth factor receptor TRKA and related tyrosine kinases
B0_Thora_contig_915	1.30349e-23	90.3969	KOG3421	[J]	60S ribosomal protein L14
B0_Thora_contig_921	3.77872e-10	55.7407	KOG3912	[R]	Predicted integral membrane protein
B0_Thora_contig_950	2.53573e-11	62.2188	KOG2171	[Y], [U]	Karyopherin (importin) beta 3
B0_Thora_contig_951	3.04074e-16	68.8149	KOG3255	[J]	60S ribosomal protein L9
B0_Thora_contig_991	2.98435e-22	87.2337	KOG0232	[C]	Vacuolar H+-ATPase V0 sector, subunits c/c'

## Sheet: 1400
Accession	E-Value	Bitscore	KOG Accession	KOG category	KOG Definition
C_Thora_contig_1047	1.68207e-30	111.197	KOG1557	[G]	Fructose-biphosphate aldolase
C_Thora_contig_11	7.79001e-23	94.57	KOG4663	[C]	Cytochrome b
C_Thora_contig_1111	2.24467e-82	256.018	KOG2145	[J]	Cytoplasmic tryptophanyl-tRNA synthetase
C_Thora_contig_1143	2.00415e-14	69.2797	KOG4660	[D]	Protein Mei2, essential for commitment to meiosis, and related proteins
C_Thora_contig_1159	4.41176e-28	107.31	KOG1562	[E]	Spermidine synthase
C_Thora_contig_1184	1.78171e-58	187.817	KOG0598	[R], [T]	Ribosomal protein S6 kinase and related proteins
C_Thora_contig_1217	2.44293e-22	85.7051	KOG1088	[S]	Uncharacterized conserved protein
C_Thora_contig_1226	1.41507e-11	60.1147	KOG0032	[T]	Ca2+/calmodulin-dependent protein kinase, EF-Hand protein superfamily
C_Thora_contig_1331	5.00253e-38	137.833	KOG2355	[R], [K]	Predicted ABC-type transport, ATPase component/CCR4 associated factor
C_Thora_contig_1385	5.32314e-12	59.6733	KOG0213	[A]	Splicing factor 3b, subunit 1
C_Thora_contig_1450	2.97346e-66	204.41	KOG0181	[O]	20S proteasome, regulatory subunit alpha type PSMA2/PRE8
C_Thora_contig_156	7.65947e-27	107.766	KOG0331	[A]	ATP-dependent RNA helicase
C_Thora_contig_1760	4.62148e-12	62.7669	KOG0144	[A]	RNA-binding protein CUGBP1/BRUNO (RRM superfamily)
C_Thora_contig_1919	3.52573e-69	222.915	KOG0927	[R]	Predicted transporter (ABC superfamily)
C_Thora_contig_2016	8.5204e-24	95.4743	KOG0289	[R]	mRNA splicing factor
C_Thora_contig_2039	1.32138e-10	58.8164	KOG1134	[R]	Uncharacterized conserved protein
C_Thora_contig_204	1.41544e-42	143.565	KOG0651	[O]	26S proteasome regulatory complex, ATPase RPT4
C_Thora_contig_2180	1.19813e-09	55.4815	KOG3752	[L]	Ribonuclease H
C_Thora_contig_2187	4.70476e-21	83.0956	KOG0279	[T]	G protein beta subunit-like protein
C_Thora_contig_2234	3.81851e-12	62.0125	KOG0231	[R]	Junctional membrane complex protein Junctophilin and related MORN repeat proteins
C_Thora_contig_2342	3.61028e-22	91.4955	KOG2323	[G]	Pyruvate kinase
C_Thora_contig_237	7.60819e-27	101.105	KOG1636	[L]	DNA polymerase delta processivity factor (proliferating cell nuclear antigen)
C_Thora_contig_2486	4.72173e-21	83.1415	KOG1732	[J]	60S ribosomal protein L21
C_Thora_contig_2505	1.09203e-49	162.823	KOG1163	[T]	Casein kinase (serine/threonine/tyrosine protein kinase)
C_Thora_contig_2526	3.54867e-91	266.842	KOG3392	[A]	Exon-exon junction complex, Magoh component
C_Thora_contig_2583	1.12092e-18	81.6256	KOG0157	[Q], [I]	Cytochrome P450 CYP4/CYP19/CYP26 subfamilies
C_Thora_contig_2596	9.94903e-21	88.7855	KOG0684	[Q]	Cytochrome P450
C_Thora_contig_2718	1.79837e-36	127.31	KOG0660	[T]	Mitogen-activated protein kinase
C_Thora_contig_2849	8.34225e-07	47.672	KOG4243	[V]	Macrophage maturation-associated protein
C_Thora_contig_2962	4.56914e-25	98.1445	KOG2404	[C]	Fumarate reductase, flavoprotein subunit
C_Thora_contig_299	1.46884e-65	206.368	KOG1376	[Z]	Alpha tubulin
C_Thora_contig_3103	2.32657e-08	50.5111	KOG0010	[O], [R]	Ubiquitin-like protein
C_Thora_contig_3116	4.19727e-36	126.267	KOG3283	[J]	40S ribosomal protein S8
C_Thora_contig_3212	3.3231e-32	121.931	KOG1277	[U]	Endosomal membrane proteins, EMP70
C_Thora_contig_3422	2.85143e-07	45.7732	KOG1350	[C]	F0F1-type ATP synthase, beta subunit
C_Thora_contig_3460	4.79764e-23	93.0723	KOG1615	[E]	Phosphoserine phosphatase
C_Thora_contig_3462	1.25418e-35	134.731	KOG0061	[Q]	Transporter, ABC superfamily (Breast cancer resistance protein)
C_Thora_contig_3505	1.00102e-17	80.2146	KOG1287	[E]	Amino acid transporters
C_Thora_contig_3573	7.83432e-40	135.478	KOG0235	[G]	Phosphoglycerate mutase
C_Thora_contig_3740	1.68168e-82	254.09	KOG0328	[J]	Predicted ATP-dependent RNA helicase FAL1, involved in rRNA maturation, DEAD-box superfamily
C_Thora_contig_3826	3.04527e-24	93.2216	KOG4153	[G]	Fructose 1,6-bisphosphate aldolase
C_Thora_contig_3856	1.57218e-22	88.1251	KOG0028	[Z], [D]	Ca2+-binding protein (centrin/caltractin), EF-Hand superfamily protein
C_Thora_contig_3964	5.37593e-11	58.0895	KOG1026	[T], [U]	Nerve growth factor receptor TRKA and related tyrosine kinases
C_Thora_contig_4068	2.84244e-08	52.7521	KOG4569	[I]	Predicted lipase
C_Thora_contig_4070	5.47054e-23	91.8855	KOG0355	[B]	DNA topoisomerase type II
C_Thora_contig_4200	4.27152e-38	135.08	KOG0182	[O]	20S proteasome, regulatory subunit alpha type PSMA6/SCL1
C_Thora_contig_4221	1.53382e-20	79.9872	KOG1742	[J]	60s ribosomal protein L15/L27
C_Thora_contig_4261	1.00408e-34	123.095	KOG1491	[R]	Predicted GTP-binding protein (ODN superfamily)
C_Thora_contig_4280	1.97824e-35	126.621	KOG2500	[S]	Uncharacterized conserved protein
C_Thora_contig_4423	8.14248e-25	93.7741	KOG3430	[Z]	Dynein light chain type 1
C_Thora_contig_443	6.81914e-15	70.0097	KOG2743	[H]	Cobalamin synthesis protein
C_Thora_contig_444	1.75782e-16	76.1569	KOG0614	[T]	cGMP-dependent protein kinase
C_Thora_contig_4460	2.76855e-07	46.4461	KOG3372	[U]	Signal peptidase complex subunit
C_Thora_contig_449	2.80016e-30	113.437	KOG0749	[C]	Mitochondrial ADP/ATP carrier proteins
C_Thora_contig_4537	4.58442e-57	193.231	KOG0985	[U]	Vesicle coat protein clathrin, heavy chain
C_Thora_contig_4550	1.03107e-08	53.9295	KOG3645	[T]	Acetylcholine receptor
C_Thora_contig_4575	7.55612e-08	48.034	KOG0543	[O]	FKBP-type peptidyl-prolyl cis-trans isomerase
C_Thora_contig_4626	1.50808e-15	69.6535	KOG3797	[T]	Peripheral-type benzodiazepine receptor and related proteins
C_Thora_contig_4634	1.09314e-09	52.7874	KOG0149	[R]	Predicted RNA-binding protein SEB4 (RRM superfamily)
C_Thora_contig_4652	6.83665e-12	63.5538	KOG2654	[S]	Uncharacterized conserved protein
C_Thora_contig_4681	1.40058e-31	115.9	KOG3064	[A]	RNA-binding nuclear protein (MAK16) containing a distinct C4 Zn-finger
C_Thora_contig_4745	2.2217e-11	59.2548	KOG3050	[O], [T]	COP9 signalosome, subunit CSN6
C_Thora_contig_4755	1.85299e-61	207.069	KOG2670	[G]	Enolase
C_Thora_contig_4831	4.66819e-09	52.9653	KOG1397	[P]	Ca2+/H+ antiporter VCX1 and related proteins
C_Thora_contig_485	2.63767e-68	214.851	KOG1370	[H]	S-adenosylhomocysteine hydrolase
C_Thora_contig_4886	5.6049e-53	168.164	KOG3330	[U]	Transport protein particle (TRAPP) complex subunit
C_Thora_contig_4922	4.04293e-35	128.517	KOG1238	[R]	Glucose dehydrogenase/choline dehydrogenase/mandelonitrile lyase (GMC oxidoreductase family)
C_Thora_contig_4941	1.31432e-35	125.895	KOG1921	[L]	Endonuclease III
C_Thora_contig_4947	1.3416e-16	75.8424	KOG1706	[E]	Argininosuccinate synthase
C_Thora_contig_4963	4.7505e-25	100.183	KOG0828	[O]	Predicted E3 ubiquitin ligase
C_Thora_contig_4981	1.46506e-27	105.312	KOG0078	[T], [U]	GTP-binding protein SEC4, small G protein superfamily, and related Ras family GTP-binding proteins
C_Thora_contig_4984	8.52496e-11	54.1843	KOG3291	[J]	Ribosomal protein S7
C_Thora_contig_4992	3.32311e-10	56.8969	KOG1096	[F]	Adenosine monophosphate deaminase
C_Thora_contig_5005	1.54897e-35	127.784	KOG1208	[Q]	Dehydrogenases with different specificities (related to short-chain alcohol dehydrogenases)
C_Thora_contig_5190	2.28402e-18	79.1811	KOG1252	[E]	Cystathionine beta-synthase and related enzymes
C_Thora_contig_5212	5.18864e-31	117.745	KOG1329	[I]	Phospholipase D1
C_Thora_contig_5233	4.05425e-36	122.751	KOG0394	[R]	Ras-related GTPase
C_Thora_contig_5359	6.3526e-14	67.6487	KOG1159	[C]	NADP-dependent flavoprotein reductase
C_Thora_contig_5379	9.42098e-24	96.6047	KOG2927	[U]	Membrane component of ER protein translocation complex
C_Thora_contig_5428	8.31384e-13	61.9741	KOG0027	[T]	Calmodulin and related proteins (EF-Hand superfamily)
C_Thora_contig_5451	4.0361e-19	84.1807	KOG0237	[F]	Glycinamide ribonucleotide synthetase (GARS)/Aminoimidazole ribonucleotide synthetase (AIRS)
C_Thora_contig_5454	2.59766e-09	49.4434	KOG1654	[Z]	Microtubule-associated anchor protein involved in autophagy and membrane trafficking
C_Thora_contig_5570	1.10174e-25	103.118	KOG3595	[Z]	Dyneins, heavy chain
C_Thora_contig_5602	1.30452e-21	88.4952	KOG2573	[A], [J]	Ribosome biogenesis protein - Nop56p/Sik1p
C_Thora_contig_5674	3.5485e-33	118.097	KOG1662	[C]	Mitochondrial F1F0-ATP synthase, subunit OSCP/ATP5
C_Thora_contig_5733	1.1396e-22	94.9742	KOG0202	[P]	Ca2+ transporting ATPase
C_Thora_contig_5893	3.39474e-23	92.1356	KOG0583	[T]	Serine/threonine protein kinase
C_Thora_contig_6047	1.28934e-31	118.659	KOG1187	[T]	Serine/threonine protein kinase
C_Thora_contig_6053	1.05499e-18	82.1777	KOG1304	[E]	Amino acid transporters
C_Thora_contig_6074	1.50786e-32	112.004	KOG3486	[J]	40S ribosomal protein S21
C_Thora_contig_6241	2.07224e-10	59.7163	KOG1021	[G], [M], [W]	Acetylglucosaminyltransferase EXT1/exostosin 1
C_Thora_contig_6479	1.94906e-10	59.1982	KOG1379	[T]	Serine/threonine protein phosphatase
C_Thora_contig_6482	6.75687e-30	119.295	KOG0882	[O]	Cyclophilin-related peptidyl-prolyl cis-trans isomerase
C_Thora_contig_6494	1.11683e-07	48.2097	KOG3026	[A]	Splicing factor SPF30
C_Thora_contig_659	5.76746e-07	43.4986	KOG3412	[J]	60S ribosomal protein L28
C_Thora_contig_6864	4.77808e-12	61.1691	KOG0671	[T]	LAMMER dual specificity kinases
C_Thora_contig_6888	2.3401e-16	73.7626	KOG0758	[C]	Mitochondrial carnitine-acylcarnitine carrier protein
C_Thora_contig_6906	6.12623e-42	137.32	KOG1775	[A]	U6 snRNA-associated Sm-like protein
C_Thora_contig_6947	2.74383e-15	72.3557	KOG3688	[T]	Cyclic GMP phosphodiesterase
C_Thora_contig_699	1.46218e-50	175.23	KOG0019	[O]	Molecular chaperone (HSP90 family)
C_Thora_contig_7372	4.2464e-21	86.0461	KOG1716	[V]	Dual specificity phosphatase
C_Thora_contig_7685	1.33466e-10	55.8097	KOG4003	[V]	Pyrazinamidase/nicotinamidase PNC1
C_Thora_contig_7805	2.53246e-31	120.009	KOG0430	[F]	Xanthine dehydrogenase
C_Thora_contig_7813	1.68692e-08	50.794	KOG2249	[L]	3'-5' exonuclease
C_Thora_contig_7883	2.37652e-19	83.2607	KOG1471	[I]	Phosphatidylinositol transfer protein SEC14 and related proteins
C_Thora_contig_8080	1.31803e-12	63.4003	KOG1362	[I]	Choline transporter-like protein
C_Thora_contig_894	1.37683e-40	146.226	KOG2388	[M]	UDP-N-acetylglucosamine pyrophosphorylase
C_Thora_contig_90	7.40322e-42	144.697	KOG0581	[T]	Mitogen-activated protein kinase kinase (MAP2K)
C0_Thora_contig_1	2.06221e-25	93.0793	KOG1728	[J]	40S ribosomal protein S11
C0_Thora_contig_1001	1.29248e-34	127.789	KOG1158	[C]	NADP/FAD dependent oxidoreductase
C0_Thora_contig_1029	3.61379e-21	88.674	KOG0192	[T]	Tyrosine kinase specific for activated (GTP-bound) p21cdc42Hs
C0_Thora_contig_1037	2.45198e-36	124.25	KOG0098	[U]	GTPase Rab2, small G protein superfamily
C0_Thora_contig_1040	5.99286e-50	172.028	KOG0767	[C]	Mitochondrial phosphate carrier protein
C0_Thora_contig_1138	1.27511e-09	56.1906	KOG0152	[A]	Spliceosomal protein FBP11/Splicing factor PRP40
C0_Thora_contig_1146	2.17137e-49	163.2	KOG1567	[F]	Ribonucleotide reductase, beta subunit
C0_Thora_contig_1156	2.42745e-11	55.322	KOG3452	[J]	60S ribosomal protein L36
C0_Thora_contig_1169	5.08822e-20	80.4037	KOG1628	[J]	40S ribosomal protein S3A
C0_Thora_contig_1284	4.23187e-26	100.044	KOG1522	[K]	RNA polymerase II, subunit POLR2C/RPB3
C0_Thora_contig_1342	1.9406e-37	126.507	KOG0084	[T], [U]	GTPase Rab1/YPT1, small G protein superfamily, and related GTP-binding proteins
C0_Thora_contig_1392	5.74418e-07	46.1228	KOG2913	[S]	Predicted membrane protein
C0_Thora_contig_1480	2.67067e-49	172.123	KOG0895	[O]	Ubiquitin-conjugating enzyme
C0_Thora_contig_1517	2.14234e-10	54.2901	KOG0746	[J]	60S ribosomal protein L3 and related proteins
C0_Thora_contig_153	2.24819e-88	275.774	KOG0674	[O]	Calreticulin
C0_Thora_contig_1598	8.16055e-63	205.892	KOG0922	[A]	DEAH-box RNA helicase
C0_Thora_contig_1606	6.10929e-55	173.147	KOG0073	[U], [Z]	GTP-binding ADP-ribosylation factor-like protein ARL2
C0_Thora_contig_1648	4.15387e-34	126.153	KOG1439	[O]	RAB proteins geranylgeranyltransferase component A (RAB escort protein)
C0_Thora_contig_1652	1.52905e-15	68.816	KOG0815	[J]	60S acidic ribosomal protein P0
C0_Thora_contig_1654	6.22281e-29	101.611	KOG3499	[J]	60S ribosomal protein L38
C0_Thora_contig_1662	5.75091e-32	126.93	KOG1435	[I], [T]	Sterol reductase/lamin B receptor
C0_Thora_contig_1676	1.51156e-42	142.38	KOG0880	[O]	Peptidyl-prolyl cis-trans isomerase
C0_Thora_contig_1684	1.22301e-18	83.0394	KOG1330	[G]	Sugar transporter/spinster transmembrane protein
C0_Thora_contig_1697	9.95791e-30	110.388	KOG0534	[H], [C]	NADH-cytochrome b-5 reductase
C0_Thora_contig_1722	2.46463e-30	110.145	KOG2768	[J]	Translation initiation factor 2, beta subunit (eIF-2beta)
C0_Thora_contig_1810	3.43452e-17	77.5992	KOG0831	[I]	Acyl-CoA:diacylglycerol acyltransferase (DGAT)
C0_Thora_contig_1931	2.76307e-12	60.4185	KOG4554	[P]	Protein involved in inorganic phosphate transport
C0_Thora_contig_1947	1.84199e-08	54.1982	KOG1542	[O]	Cysteine proteinase Cathepsin F
C0_Thora_contig_1953	5.65823e-26	102.759	KOG1351	[C]	Vacuolar H+-ATPase V1 sector, subunit B
C0_Thora_contig_1992	6.29517e-75	229.409	KOG0179	[O]	20S proteasome, regulatory subunit beta type PSMB1/PRE7
C0_Thora_contig_2037	1.08096e-82	248.042	KOG3049	[C]	Succinate dehydrogenase, Fe-S protein subunit
C0_Thora_contig_2044	2.38017e-21	85.3331	KOG3368	[U]	Transport protein particle (TRAPP) complex subunit
C0_Thora_contig_2083	3.61739e-33	116.555	KOG2501	[R]	Thioredoxin, nucleoredoxin and related proteins
C0_Thora_contig_212	5.92565e-07	44.3055	KOG1670	[J]	Translation initiation factor 4F, cap-binding subunit (eIF-4E) and related cap-binding proteins
C0_Thora_contig_2151	7.02234e-43	139.284	KOG1774	[A]	Small nuclear ribonucleoprotein E
C0_Thora_contig_216	0	1080.77	KOG0469	[J]	Elongation factor 2
C0_Thora_contig_2160	3.06447e-16	75.5937	KOG1543	[O]	Cysteine proteinase Cathepsin L
C0_Thora_contig_2173	2.30988e-21	89.246	KOG1531	[C]	F0F1-type ATP synthase, gamma subunit
C0_Thora_contig_2209	3.21657e-22	85.2807	KOG0177	[O]	20S proteasome, regulatory subunit beta type PSMB2/PRE1
C0_Thora_contig_2283	7.70794e-92	285.088	KOG1260	[C]	Isocitrate lyase
C0_Thora_contig_2284	4.81674e-12	63.5592	KOG1595	[R]	CCCH-type Zn-finger protein
C0_Thora_contig_2295	1.82054e-18	80.3709	KOG3255	[J]	60S ribosomal protein L9
C0_Thora_contig_2326	2.61966e-47	162.08	KOG0364	[O]	Chaperonin complex component, TCP-1 gamma subunit (CCT3)
C0_Thora_contig_238	9.63768e-07	47.3036	KOG1067	[R]	Predicted RNA-binding polyribonucleotide nucleotidyltransferase
C0_Thora_contig_2418	1.88403e-11	56.8669	KOG1772	[C]	Vacuolar H+-ATPase V1 sector, subunit G
C0_Thora_contig_2452	6.79156e-15	71.4449	KOG0575	[D]	Polo-like serine/threonine protein kinase
C0_Thora_contig_250	2.26564e-19	86.6007	KOG0382	[R]	Carbonic anhydrase
C0_Thora_contig_251	1.21663e-15	71.2154	KOG2767	[J]	Translation initiation factor 5 (eIF-5)
C0_Thora_contig_2536	3.60989e-09	51.8912	KOG1112	[F]	Ribonucleotide reductase, alpha subunit
C0_Thora_contig_2549	4.0125e-43	151.314	KOG1555	[O]	26S proteasome regulatory complex, subunit RPN11
C0_Thora_contig_2620	1.69875e-35	125.856	KOG0840	[O]	ATP-dependent Clp protease, proteolytic subunit
C0_Thora_contig_2677	4.57555e-23	89.2612	KOG1714	[J]	60s ribosomal protein L18
C0_Thora_contig_2679	2.8451e-25	101.58	KOG0535	[C]	Sulfite oxidase, molybdopterin-binding component
C0_Thora_contig_269	4.24454e-39	143.088	KOG1373	[U], [O]	Transport protein Sec61, alpha subunit
C0_Thora_contig_270	8.77637e-49	167.851	KOG0100	[O]	Molecular chaperones GRP78/BiP/KAR2, HSP70 superfamily
C0_Thora_contig_2723	5.53246e-21	89.2752	KOG0360	[O]	Chaperonin complex component, TCP-1 alpha subunit (CCT1)
C0_Thora_contig_2730	3.84566e-14	68.8333	KOG0643	[J], [T]	Translation initiation factor 3, subunit i (eIF-3i)/TGF-beta receptor-interacting protein (TRIP-1)
C0_Thora_contig_2750	3.89823e-16	75.8338	KOG0247	[Z]	Kinesin-like protein
C0_Thora_contig_2773	5.7949e-09	51.8783	KOG0358	[O]	Chaperonin complex component, TCP-1 delta subunit (CCT4)
C0_Thora_contig_2778	3.6517e-11	56.7317	KOG1743	[P]	Ferric reductase-like proteins
C0_Thora_contig_2815	7.35435e-13	64.366	KOG3647	[R]	Predicted coiled-coil protein
C0_Thora_contig_2823	1.74093e-37	138.151	KOG0941	[O]	E3 ubiquitin protein ligase
C0_Thora_contig_2843	1.03088e-76	235.979	KOG0176	[O]	20S proteasome, regulatory subunit alpha type PSMA5/PUP2
C0_Thora_contig_2853	3.14276e-15	67.9963	KOG1494	[C]	NAD-dependent malate dehydrogenase
C0_Thora_contig_2910	1.24423e-17	79.9358	KOG0743	[O]	AAA+-type ATPase
C0_Thora_contig_2951	4.5109e-11	59.5726	KOG2099	[G]	Glycogen phosphorylase
C0_Thora_contig_2990	5.98173e-12	62.6524	KOG2758	[J]	Translation initiation factor 3, subunit e (eIF-3e)
C0_Thora_contig_2999	1.32786e-33	123.127	KOG0190	[O]	Protein disulfide isomerase (prolyl 4-hydroxylase beta subunit)
C0_Thora_contig_3004	1.51597e-65	210.154	KOG2085	[T]	Serine/threonine protein phosphatase 2A, regulatory subunit
C0_Thora_contig_3010	1.28225e-71	226.789	KOG1353	[C]	F0F1-type ATP synthase, alpha subunit
C0_Thora_contig_3041	1.97043e-09	52.6774	KOG1726	[V]	HVA22/DP1 gene product-related proteins
C0_Thora_contig_3062	3.33025e-09	49.5717	KOG3489	[U]	Mitochondrial import inner membrane translocase, subunit TIM8
C0_Thora_contig_3075	2.36208e-08	51.4924	KOG1441	[G], [E]	Glucose-6-phosphate/phosphate and phosphoenolpyruvate/phosphate antiporter
C0_Thora_contig_3094	4.4662e-08	48.8319	KOG3280	[J]	Mitochondrial/chloroplast ribosomal protein L17
C0_Thora_contig_3097	1.2014e-10	54.1881	KOG3421	[J]	60S ribosomal protein L14
C0_Thora_contig_3185	1.20388e-50	170.293	KOG1411	[E]	Aspartate aminotransferase/Glutamic oxaloacetic transaminase AAT1/GOT2
C0_Thora_contig_324	1.58208e-13	63.7733	KOG1175	[I]	Acyl-CoA synthetase
C0_Thora_contig_3352	1.10059e-07	46.1264	KOG0881	[O]	Cyclophilin type peptidyl-prolyl cis-trans isomerase
C0_Thora_contig_3364	2.81817e-09	53.0008	KOG1205	[Q]	Predicted dehydrogenase
C0_Thora_contig_3421	5.33603e-20	84.2044	KOG1672	[O], [C]	ATP binding protein
C0_Thora_contig_3433	2.24e-09	53.9538	KOG1029	[T], [U]	Endocytic adaptor protein intersectin
C0_Thora_contig_3503	2.23484e-48	162.811	KOG1352	[C]	Vacuolar H+-ATPase V1 sector, subunit A
C0_Thora_contig_428	1.20743e-41	146.561	KOG2234	[G]	Predicted UDP-galactose transporter
C0_Thora_contig_432	2.89975e-07	48.0578	KOG2020	[Y], [U]	Nuclear transport receptor CRM1/MSN5 (importin beta superfamily)
C0_Thora_contig_455	3.1365e-61	191.35	KOG3181	[J]	40S ribosomal protein S3
C0_Thora_contig_527	2.37559e-09	56.5527	KOG2835	[F]	Phosphoribosylamidoimidazole-succinocarboxamide synthase
C0_Thora_contig_53	4.68223e-24	91.8561	KOG0232	[C]	Vacuolar H+-ATPase V0 sector, subunits c/c'
C0_Thora_contig_596	7.76544e-10	53.3821	KOG0865	[O]	Cyclophilin type peptidyl-prolyl cis-trans isomerase
C0_Thora_contig_615	6.43565e-15	66.5953	KOG0657	[G]	Glyceraldehyde 3-phosphate dehydrogenase
C0_Thora_contig_636	2.45083e-19	78.9054	KOG0546	[O]	HSP90 co-chaperone CPR7/Cyclophilin
C0_Thora_contig_690	1.26306e-71	217.974	KOG0886	[J]	40S ribosomal protein S2
C0_Thora_contig_70	5.35773e-07	47.2411	KOG0875	[J]	60S ribosomal protein L5
C0_Thora_contig_705	4.94347e-28	109.251	KOG0948	[A]	Nuclear exosomal RNA helicase MTR4, DEAD-box superfamily
C0_Thora_contig_719	3.62262e-17	76.8337	KOG1581	[G]	UDP-galactose transporter related protein
C0_Thora_contig_721	2.55339e-22	87.7019	KOG1367	[G]	3-phosphoglycerate kinase
C0_Thora_contig_749	1.46089e-29	110.382	KOG1374	[Z]	Gamma tubulin
C0_Thora_contig_95	4.62446e-15	65.0365	KOG1767	[J]	40S ribosomal protein S25
C0_Thora_contig_961	1.09749e-08	50.3759	KOG0324	[S]	Uncharacterized conserved protein

## Sheet: 150 x 380
Accession	E-Value	Bitscore	KOG Accession	KOG category	KOG Definition
AB_Thora_contig_10089	2.08674e-08	50.7654	KOG2106	[S]	Uncharacterized conserved protein, contains HELP and WD40 domains
AB_Thora_contig_10201	1.22811e-25	96.5512	KOG0896	[O]	Ubiquitin-conjugating enzyme E2
AB_Thora_contig_10415	1.3249e-14	70.8943	KOG1187	[T]	Serine/threonine protein kinase
AB_Thora_contig_1059	4.66213e-12	61.516	KOG1163	[T]	Casein kinase (serine/threonine/tyrosine protein kinase)
AB_Thora_contig_1062	1.08574e-09	59.3212	KOG2264	[T]	Exostosin EXT1L
AB_Thora_contig_10646	5.04412e-90	273.36	KOG1942	[L]	DNA helicase, TBP-interacting protein
AB_Thora_contig_1154	6.29014e-97	289.924	KOG0676	[Z]	Actin and related proteins
AB_Thora_contig_1176	1.81143e-110	325.738	KOG0328	[J]	Predicted ATP-dependent RNA helicase FAL1, involved in rRNA maturation, DEAD-box superfamily
AB_Thora_contig_1222	3.78324e-37	135.555	KOG0019	[O]	Molecular chaperone (HSP90 family)
AB_Thora_contig_1361	1.80936e-18	85.5872	KOG0583	[T]	Serine/threonine protein kinase
AB_Thora_contig_1479	2.48058e-28	102.651	KOG1735	[Z]	Actin depolymerizing factor
AB_Thora_contig_1534	1.07564e-83	273.764	KOG0614	[T]	cGMP-dependent protein kinase
AB_Thora_contig_177	1.58676e-19	90.7582	KOG0916	[M]	1,3-beta-glucan synthase/callose synthase catalytic subunit
AB_Thora_contig_1849	4.39882e-63	201.277	KOG0594	[R]	Protein kinase PCTAIRE and related kinases
AB_Thora_contig_2062	7.80599e-86	266.469	KOG1351	[C]	Vacuolar H+-ATPase V1 sector, subunit B
AB_Thora_contig_2275	4.96597e-19	78.8102	KOG0767	[C]	Mitochondrial phosphate carrier protein
AB_Thora_contig_2506	2.74302e-48	167.697	KOG0055	[Q]	Multidrug/pheromone exporter, ABC superfamily
AB_Thora_contig_2517	1.27265e-114	338.11	KOG0728	[O]	26S proteasome regulatory complex, ATPase RPT6
AB_Thora_contig_2538	6.34071e-33	113.441	KOG0073	[U], [Z]	GTP-binding ADP-ribosylation factor-like protein ARL2
AB_Thora_contig_2591	3.18332e-18	74.8797	KOG1752	[O]	Glutaredoxin and related proteins
AB_Thora_contig_2792	4.64577e-13	64.7089	KOG0231	[R]	Junctional membrane complex protein Junctophilin and related MORN repeat proteins
AB_Thora_contig_3506	4.33126e-32	115.499	KOG0546	[O]	HSP90 co-chaperone CPR7/Cyclophilin
AB_Thora_contig_3548	3.55212e-27	103.073	KOG2501	[R]	Thioredoxin, nucleoredoxin and related proteins
AB_Thora_contig_3668	1.01648e-40	152.85	KOG1872	[O]	Ubiquitin-specific protease
AB_Thora_contig_3885	7.34586e-117	350.812	KOG2799	[C]	Succinyl-CoA synthetase, beta subunit
AB_Thora_contig_4000	5.06389e-29	108.504	KOG0140	[I]	Medium-chain acyl-CoA dehydrogenase
AB_Thora_contig_4162	5.22019e-11	58.0072	KOG1552	[R]	Predicted alpha/beta hydrolase
AB_Thora_contig_4350	2.37122e-42	146.985	KOG0668	[T], [D], [K]	Casein kinase II, alpha subunit
AB_Thora_contig_4474	2.96389e-17	79.1552	KOG1256	[I]	Long-chain acyl-CoA synthetases (AMP-forming)
AB_Thora_contig_4647	8.34986e-32	123.157	KOG1312	[R]	DHHC-type Zn-finger proteins
AB_Thora_contig_4704	6.78464e-37	134.73	KOG0331	[A]	ATP-dependent RNA helicase
AB_Thora_contig_473	1.09524e-14	65.3939	KOG3479	[U]	Mitochondrial import inner membrane translocase, subunit TIM9
AB_Thora_contig_4891	2.60781e-58	199.823	KOG0100	[O]	Molecular chaperones GRP78/BiP/KAR2, HSP70 superfamily
AB_Thora_contig_4894	1.01931e-19	90.032	KOG0139	[I]	Short-chain acyl-CoA dehydrogenase
AB_Thora_contig_509	8.73488e-45	150.853	KOG0374	[T], [R]	Serine/threonine specific protein phosphatase PP1, catalytic subunit
AB_Thora_contig_5274	8.51981e-40	138.553	KOG0635	[P]	Adenosine 5'-phosphosulfate kinase
AB_Thora_contig_535	1.90551e-15	73.8412	KOG1262	[R]	FAD-binding protein DIMINUTO
AB_Thora_contig_5371	8.70194e-13	65.0245	KOG2518	[L]	5'-3' exonuclease
AB_Thora_contig_549	3.53248e-17	80.3963	KOG2431	[G]	1, 2-alpha-mannosidase
AB_Thora_contig_5519	3.11761e-80	256.023	KOG0276	[U]	Vesicle coat complex COPI, beta' subunit
AB_Thora_contig_5529	2.90176e-25	102.257	KOG1581	[G]	UDP-galactose transporter related protein
AB_Thora_contig_5670	6.93372e-42	149.866	KOG0032	[T]	Ca2+/calmodulin-dependent protein kinase, EF-Hand protein superfamily
AB_Thora_contig_5762	3.17581e-32	122.782	KOG1158	[C]	NADP/FAD dependent oxidoreductase
AB_Thora_contig_6037	7.7104e-78	238.247	KOG0660	[T]	Mitogen-activated protein kinase
AB_Thora_contig_6110	3.34995e-13	68.4051	KOG1303	[E]	Amino acid transporters
AB_Thora_contig_6386	3.07141e-30	112.008	KOG1315	[R]	Predicted DHHC-type Zn-finger protein
AB_Thora_contig_6484	9.0026e-130	390.367	KOG1278	[U]	Endosomal membrane proteins, EMP70
AB_Thora_contig_649	2.50199e-25	102.732	KOG0882	[O]	Cyclophilin-related peptidyl-prolyl cis-trans isomerase
AB_Thora_contig_6500	3.32967e-47	153.526	KOG0098	[U]	GTPase Rab2, small G protein superfamily
AB_Thora_contig_6662	2.727e-22	96.1077	KOG1397	[P]	Ca2+/H+ antiporter VCX1 and related proteins
AB_Thora_contig_6745	1.4411e-20	87.3966	KOG4332	[G]	Predicted sugar transporter
AB_Thora_contig_676	3.28933e-38	141.672	KOG2404	[C]	Fumarate reductase, flavoprotein subunit
AB_Thora_contig_6809	1.32939e-59	191.225	KOG1371	[M]	UDP-glucose 4-epimerase/UDP-sulfoquinovose synthase
AB_Thora_contig_6889	4.47152e-43	153.114	KOG0758	[C]	Mitochondrial carnitine-acylcarnitine carrier protein
AB_Thora_contig_6997	9.33042e-21	85.3289	KOG2975	[J]	Translation initiation factor 3, subunit f (eIF-3f)
AB_Thora_contig_7543	7.13941e-21	87.2665	KOG3071	[I]	Fatty acyl-CoA elongase/Polyunsaturated fatty acid specific elongation enzyme
AB_Thora_contig_7977	2.98534e-11	60.374	KOG1208	[Q]	Dehydrogenases with different specificities (related to short-chain alcohol dehydrogenases)
AB_Thora_contig_8433	3.25411e-60	190.23	KOG3127	[F]	Deoxycytidylate deaminase
AB_Thora_contig_848	3.98934e-26	95.0642	KOG0004	[J]	Ubiquitin/40S ribosomal protein S27a fusion
AB_Thora_contig_8638	1.31472e-19	85.0856	KOG2555	[F]	AICAR transformylase/IMP cyclohydrolase/methylglyoxal synthase
AB_Thora_contig_8735	1.93382e-52	175.504	KOG0265	[A]	U5 snRNP-specific protein-like factor and related proteins
AB_Thora_contig_8764	7.43906e-16	70.8548	KOG1199	[Q]	Short-chain alcohol dehydrogenase/3-hydroxyacyl-CoA dehydrogenase
AB_Thora_contig_8813	1.54995e-35	131.578	KOG0598	[R], [T]	Ribosomal protein S6 kinase and related proteins
AB_Thora_contig_8920	4.42413e-31	111.475	KOG0078	[T], [U]	GTP-binding protein SEC4, small G protein superfamily, and related Ras family GTP-binding proteins
AB_Thora_contig_9001	5.8722e-13	64.5912	KOG0595	[O], [U], [T]	Serine/threonine-protein kinase involved in autophagy
AB_Thora_contig_9123	5.00533e-20	83.8683	KOG0033	[T]	Ca2+/calmodulin-dependent protein kinase, EF-Hand protein superfamily
AB_Thora_contig_9288	2.26922e-61	209.362	KOG2387	[F]	CTP synthase (UTP-ammonia lyase)
AB_Thora_contig_9369	1.18518e-126	388.15	KOG2303	[H], [R]	Predicted NAD synthase, contains CN hydrolase domain
AB_Thora_contig_9656	1.68213e-57	184.044	KOG3163	[R]	Uncharacterized conserved protein related to ribosomal protein S8E
AB_Thora_contig_9860	3.21581e-23	93.5769	KOG0725	[R]	Reductases with broad range of substrate specificities
AB_Thora_contig_994	5.51933e-91	290.043	KOG0020	[O]	Endoplasmic reticulum glucose-regulated protein (GRP94/endoplasmin), HSP90 family
AB_Thora_contig_1136	2.48398e-36	122.442	KOG2240	[K]	RNA polymerase II general transcription factor BTF3 and related proteins
AB_Thora_contig_1240	6.19972e-19	86.5567	KOG3912	[R]	Predicted integral membrane protein
AB_Thora_contig_1747	2.55883e-40	141.571	KOG2323	[G]	Pyruvate kinase
AB_Thora_contig_1771	4.29164e-84	259.509	KOG2851	[L]	Eukaryotic-type DNA primase, catalytic (small) subunit
AB_Thora_contig_182	3.38511e-16	71.1204	KOG3418	[J]	60S ribosomal protein L27
AB_Thora_contig_1825	6.53407e-08	49.4794	KOG2719	[R]	Metalloprotease
AB_Thora_contig_1858	7.48682e-44	146.251	KOG1567	[F]	Ribonucleotide reductase, beta subunit
AB_Thora_contig_1956	6.02876e-12	58.4574	KOG0541	[O]	Alkyl hydroperoxide reductase/peroxiredoxin
AB_Thora_contig_2081	2.09508e-57	189.722	KOG0687	[O]	26S proteasome regulatory complex, subunit RPN7/PSMD6
AB_Thora_contig_2457	9.76431e-38	133.073	KOG1373	[U], [O]	Transport protein Sec61, alpha subunit
AB_Thora_contig_2465	6.9834e-48	155.497	KOG3492	[J]	Ribosome biogenesis protein NIP7
AB_Thora_contig_2544	1.80602e-71	219.292	KOG3106	[U]	ER lumen protein retaining receptor
AB_Thora_contig_26	5.56596e-43	150.475	KOG1506	[H]	S-adenosylmethionine synthetase
AB_Thora_contig_2695	2.80171e-52	170.091	KOG0841	[O]	Multifunctional chaperone (14-3-3 family)
AB_Thora_contig_2750	3.1823e-08	48.0105	KOG4707	[J]	Mitochondrial/chloroplast ribosomal protein L20
AB_Thora_contig_2764	1.21197e-12	67.2523	KOG1362	[I]	Choline transporter-like protein
AB_Thora_contig_2799	1.4524e-15	71.0288	KOG2322	[T]	N-methyl-D-aspartate receptor glutamate-binding subunit
AB_Thora_contig_2809	1.92837e-32	120.159	KOG0746	[J]	60S ribosomal protein L3 and related proteins
AB_Thora_contig_3025	3.04399e-23	91.162	KOG1643	[G]	Triosephosphate isomerase
AB_Thora_contig_3176	2.24982e-65	209.81	KOG1367	[G]	3-phosphoglycerate kinase
AB_Thora_contig_3444	3.50603e-11	60.7083	KOG1237	[E]	H+/oligopeptide symporter
AB_Thora_contig_3468	1.90385e-14	65.7517	KOG0643	[J], [T]	Translation initiation factor 3, subunit i (eIF-3i)/TGF-beta receptor-interacting protein (TRIP-1)
AB_Thora_contig_3499	3.93356e-09	51.8278	KOG3202	[U]	SNARE protein TLG1/Syntaxin 6
AB_Thora_contig_3594	1.86071e-31	110.4	KOG3411	[J]	40S ribosomal protein S19
AB_Thora_contig_3993	2.93362e-12	60.3911	KOG0324	[S]	Uncharacterized conserved protein
AB_Thora_contig_4242	5.64512e-31	109.548	KOG0177	[O]	20S proteasome, regulatory subunit beta type PSMB2/PRE1
AB_Thora_contig_4249	9.93996e-08	50.3388	KOG0135	[I], [Q]	Pristanoyl-CoA/acyl-CoA oxidase
AB_Thora_contig_4304	6.58185e-64	210.36	KOG1260	[C]	Isocitrate lyase
AB_Thora_contig_4388	5.21347e-17	70.6955	KOG3368	[U]	Transport protein particle (TRAPP) complex subunit
AB_Thora_contig_4459	1.63923e-07	46.0609	KOG3372	[U]	Signal peptidase complex subunit
AB_Thora_contig_4513	5.36302e-65	214.398	KOG2489	[R]	Transmembrane protein
AB_Thora_contig_4593	1.5069e-14	70.4663	KOG2118	[S]	Predicted membrane protein, contains two CBS domains
AB_Thora_contig_4719	6.36201e-09	50.2558	KOG0873	[I]	C-4 sterol methyl oxidase
AB_Thora_contig_4856	4.45128e-57	194.411	KOG1306	[P], [T]	Ca2+/Na+ exchanger NCX1 and related proteins
AB_Thora_contig_4959	1.32059e-62	214.425	KOG4230	[H]	C1-tetrahydrofolate synthase
AB_Thora_contig_5009	1.0609e-10	62.7108	KOG0446	[U], [R]	Vacuolar sorting protein VPS1, dynamin, and related proteins
AB_Thora_contig_5170	9.36386e-29	110.5	KOG1524	[R]	WD40 repeat-containing protein CHE-2
AB_Thora_contig_5193	3.81608e-09	54.5409	KOG1558	[P]	Fe2+/Zn2+ regulated transporter
AB_Thora_contig_5209	6.45103e-08	48.352	KOG1755	[Z]	Profilin
AB_Thora_contig_5408	2.7919e-08	54.0878	KOG1305	[E]	Amino acid transporter protein
AB_Thora_contig_55	8.82976e-10	53.8038	KOG3440	[C]	Ubiquinol cytochrome c reductase, subunit QCR7
AB_Thora_contig_5655	4.74961e-18	76.925	KOG0651	[O]	26S proteasome regulatory complex, ATPase RPT4
AB_Thora_contig_5776	2.64531e-142	408.932	KOG0673	[F]	Thymidylate synthase
AB_Thora_contig_5928	1.7302e-35	121.243	KOG3406	[J]	40S ribosomal protein S12
AB_Thora_contig_5937	2.05444e-34	126.661	KOG0382	[R]	Carbonic anhydrase
AB_Thora_contig_5970	2.00201e-09	53.4478	KOG1470	[I]	Phosphatidylinositol transfer protein PDR16 and related proteins
AB_Thora_contig_6136	8.81051e-21	82.338	KOG3181	[J]	40S ribosomal protein S3
AB_Thora_contig_6174	1.97512e-08	51.1172	KOG0481	[L]	DNA replication licensing factor, MCM5 component
AB_Thora_contig_6558	5.6546e-35	135.826	KOG2292	[O]	Oligosaccharyltransferase, STT3 subunit
AB_Thora_contig_6707	1.38723e-11	61.9058	KOG1285	[Q]	Beta, beta-carotene 15,15'-dioxygenase and related enzymes
AB_Thora_contig_6891	2.5207e-18	77.7638	KOG2767	[J]	Translation initiation factor 5 (eIF-5)
AB_Thora_contig_6921	5.07739e-45	154.338	KOG2881	[S]	Predicted membrane protein
AB_Thora_contig_7011	6.28816e-50	170.121	KOG2348	[E]	Urea transporter
AB_Thora_contig_7047	5.27715e-11	60.7482	KOG2513	[D]	Protein required for meiotic chromosome segregation
AB_Thora_contig_7057	3.38659e-31	113.465	KOG2670	[G]	Enolase
AB_Thora_contig_7214	3.4137e-33	122.321	KOG2517	[G]	Ribulose kinase and related carbohydrate kinases
AB_Thora_contig_7398	2.04472e-07	50.7704	KOG1067	[R]	Predicted RNA-binding polyribonucleotide nucleotidyltransferase
AB_Thora_contig_7436	4.65616e-08	49.1886	KOG4186	[U]	Peroxisomal biogenesis protein (peroxin)
AB_Thora_contig_7577	5.4805e-08	47.1834	KOG0044	[T]	Ca2+ sensor (EF-Hand superfamily)
AB_Thora_contig_7746	1.62794e-07	48.796	KOG1441	[G], [E]	Glucose-6-phosphate/phosphate and phosphoenolpyruvate/phosphate antiporter
AB_Thora_contig_7789	4.32134e-49	164.726	KOG1885	[J]	Lysyl-tRNA synthetase (class II)
AB_Thora_contig_8025	2.91848e-52	169.02	KOG3052	[C]	Cytochrome c1
AB_Thora_contig_8134	5.81629e-77	252.193	KOG1096	[F]	Adenosine monophosphate deaminase
AB_Thora_contig_8180	4.73253e-55	191.269	KOG2568	[S]	Predicted membrane protein
AB_Thora_contig_8223	1.90065e-19	77.301	KOG1790	[J]	60s ribosomal protein L34
AB_Thora_contig_8311	8.94298e-26	100.033	KOG2581	[O]	26S proteasome regulatory complex, subunit RPN3/PSMD3
AB_Thora_contig_8323	8.52362e-07	47.1634	KOG2877	[I]	sn-1,2-diacylglycerol ethanolamine- and cholinephosphotranferases
AB_Thora_contig_8331	5.93002e-37	132.78	KOG0693	[I]	Myo-inositol-1-phosphate synthase
AB_Thora_contig_8398	9.99604e-19	86.586	KOG2194	[O], [R]	Aminopeptidases of the M20 family
AB_Thora_contig_8411	1.8237e-29	106.486	KOG3325	[U]	Membrane coat complex Retromer, subunit VPS29/PEP11
AB_Thora_contig_8435	9.68122e-14	68.1716	KOG0742	[O]	AAA+-type ATPase
AB_Thora_contig_8451	1.48717e-21	88.1374	KOG2784	[J]	Phenylalanyl-tRNA synthetase, beta subunit
AB_Thora_contig_85	7.37398e-15	67.2126	KOG0749	[C]	Mitochondrial ADP/ATP carrier proteins
AB_Thora_contig_86	8.95914e-19	79.983	KOG0875	[J]	60S ribosomal protein L5
AB_Thora_contig_8612	5.01378e-07	46.7466	KOG1339	[O]	Aspartyl protease
AB_Thora_contig_8640	2.91834e-11	64.5671	KOG1159	[C]	NADP-dependent flavoprotein reductase
AB_Thora_contig_8670	5.15721e-19	78.4214	KOG1745	[B]	Histones H3 and H4
AB_Thora_contig_8841	3.40409e-16	76.0827	KOG1281	[P]	Na+/dicarboxylate, Na+/tricarboxylate and phosphate transporters
AB_Thora_contig_8905	2.76918e-28	109.702	KOG2072	[J]	Translation initiation factor 3, subunit a (eIF-3a)
AB_Thora_contig_9055	5.27695e-33	121.908	KOG0682	[P]	Ammonia permease
AB_Thora_contig_9171	2.19354e-09	53.869	KOG0509	[R]	Ankyrin repeat and DHHC-type Zn-finger domain containing proteins
AB_Thora_contig_9174	4.74062e-13	65.6751	KOG3713	[P]	Voltage-gated K+ channel KCNB/KCNC
AB_Thora_contig_9233	4.79792e-27	105.637	KOG3809	[Z]	Microtubule-binding protein MIP-T3
AB_Thora_contig_9286	4.16163e-17	75.0618	KOG4175	[E]	Tryptophan synthase alpha chain
AB_Thora_contig_9287	5.74802e-97	294.18	KOG4163	[J]	Prolyl-tRNA synthetase
AB_Thora_contig_9338	7.4189e-09	50.7328	KOG3031	[J]	Protein required for biogenesis of the ribosomal 60S subunit
AB_Thora_contig_9383	7.15127e-27	108.065	KOG0409	[R]	Predicted dehydrogenase
AB_Thora_contig_9465	6.28131e-10	54.884	KOG2234	[G]	Predicted UDP-galactose transporter
AB_Thora_contig_9484	5.34112e-19	85.3988	KOG3595	[Z]	Dyneins, heavy chain
AB_Thora_contig_9580	5.66872e-07	46.1752	KOG1944	[R]	Peroxisomal membrane protein MPV17 and related proteins
AB_Thora_contig_9593	8.80751e-50	167.81	KOG2790	[H], [E]	Phosphoserine aminotransferase
AB_Thora_contig_9705	1.04045e-11	60.783	KOG1110	[R]	Putative steroid membrane receptor Hpr6.6/25-Dx
AB_Thora_contig_976	2.73707e-07	49.9266	KOG1192	[G], [C]	UDP-glucuronosyl and UDP-glucosyl transferase
AB_Thora_contig_9827	1.07514e-09	55.6774	KOG4171	[F]	Adenylate/guanylate kinase
AB_Thora_contig_9867	3.88472e-36	122.041	KOG3467	[B]	Histone H4
AB_Thora_contig_9903	5.58599e-07	46.4651	KOG1677	[R]	CCCH-type Zn-finger protein

## Sheet: 150 x 1400
Accession	E-Value	Bitscore	KOG Accession	KOG category	KOG Definition
AC_Thora_contig_1050	5.24453e-17	74.9878	KOG1557	[G]	Fructose-biphosphate aldolase
AC_Thora_contig_1301	1.25257e-14	69.5789	KOG0062	[E], [J]	ATPase component of ABC transporters with duplicated ATPase domains/Translation elongation factor EF-3b
AC_Thora_contig_152	1.94349e-105	335.35	KOG0523	[G]	Transketolase
AC_Thora_contig_1903	6.21614e-139	397.41	KOG1163	[T]	Casein kinase (serine/threonine/tyrosine protein kinase)
AC_Thora_contig_2249	2.2289e-102	319.601	KOG1254	[C]	ATP-citrate lyase
AC_Thora_contig_235	2.48839e-17	78.9304	KOG0019	[O]	Molecular chaperone (HSP90 family)
AC_Thora_contig_2397	1.18068e-27	98.8079	KOG1780	[A]	Small Nuclear ribonucleoprotein G
AC_Thora_contig_2651	4.75884e-18	78.052	KOG1113	[T]	cAMP-dependent protein kinase types I and II, regulatory subunit
AC_Thora_contig_2770	4.13008e-82	252.136	KOG1374	[Z]	Gamma tubulin
AC_Thora_contig_2831	3.77832e-35	134.659	KOG0598	[R], [T]	Ribosomal protein S6 kinase and related proteins
AC_Thora_contig_2879	2.50322e-20	84.924	KOG3218	[K]	RNA polymerase, 25-kDa subunit (common to polymerases I, II and III)
AC_Thora_contig_2953	2.17451e-16	76.8145	KOG1305	[E]	Amino acid transporter protein
AC_Thora_contig_3056	1.20312e-57	195.512	KOG1175	[I]	Acyl-CoA synthetase
AC_Thora_contig_3285	3.10266e-32	108.886	KOG3482	[A]	Small nuclear ribonucleoprotein (snRNP) SMF
AC_Thora_contig_3667	2.51565e-46	160.529	KOG2529	[J]	Pseudouridine synthase
AC_Thora_contig_3671	1.25212e-91	286.082	KOG1272	[A]	WD40-repeat-containing subunit of the 18S rRNA processing complex
AC_Thora_contig_3903	3.1949e-35	125.442	KOG0616	[T]	cAMP-dependent protein kinase catalytic subunit (PKA)
AC_Thora_contig_3968	1.93841e-17	77.9731	KOG0859	[U]	Synaptobrevin/VAMP-like protein
AC_Thora_contig_4145	1.10741e-17	83.115	KOG4441	[T], [R]	Proteins containing BTB/POZ and Kelch domains, involved in regulatory/signal transduction processes
AC_Thora_contig_4430	1.14829e-41	135.479	KOG1781	[A]	Small Nuclear ribonucleoprotein splicing factor
AC_Thora_contig_447	1.35211e-23	90.7098	KOG0749	[C]	Mitochondrial ADP/ATP carrier proteins
AC_Thora_contig_4822	2.34954e-15	74.9199	KOG3713	[P]	Voltage-gated K+ channel KCNB/KCNC
AC_Thora_contig_4860	1.10922e-25	101.147	KOG3659	[T]	Sodium-neurotransmitter symporter
AC_Thora_contig_5014	3.34428e-25	98.413	KOG0659	[D], [K], [L]	Cdk activating kinase (CAK)/RNA polymerase II transcription initiation/nucleotide excision repair factor TFIIH/TFIIK, kinase subunit CDK7
AC_Thora_contig_5324	1.00813e-46	161.698	KOG0344	[A]	ATP-dependent RNA helicase
AC_Thora_contig_5336	1.22327e-18	81.3007	KOG0032	[T]	Ca2+/calmodulin-dependent protein kinase, EF-Hand protein superfamily
AC_Thora_contig_5381	1.65464e-93	297.363	KOG0981	[L]	DNA topoisomerase I
AC_Thora_contig_5489	3.48722e-21	84.5573	KOG0544	[O]	FKBP-type peptidyl-prolyl cis-trans isomerase
AC_Thora_contig_5604	3.81214e-58	181.997	KOG0417	[O]	Ubiquitin-protein ligase
AC_Thora_contig_576	2.52987e-86	262.317	KOG0329	[A]	ATP-dependent RNA helicase
AC_Thora_contig_6203	2.70372e-31	122.729	KOG2759	[C]	Vacuolar H+-ATPase V1 sector, subunit H
AC_Thora_contig_6524	4.31554e-41	137.753	KOG0173	[O]	20S proteasome, regulatory subunit beta type PSMB7/PSMB10/PUP1
AC_Thora_contig_6624	8.26071e-27	103.186	KOG1573	[R]	Aldehyde reductase
AC_Thora_contig_6704	2.6787e-32	121.336	KOG0670	[A]	U4/U6-associated splicing factor PRP4
AC_Thora_contig_6825	9.5078e-29	110.789	KOG2035	[C], [L]	Replication factor C, subunit RFC3
AC_Thora_contig_6831	9.01927e-08	50.3593	KOG0697	[T]	Protein phosphatase 1B (formerly 2C)
AC_Thora_contig_7040	8.42287e-43	153.211	KOG0272	[A]	U4/U6 small nuclear ribonucleoprotein Prp4 (contains WD40 repeats)
AC_Thora_contig_7098	1.33157e-23	93.9103	KOG0440	[D]	Cell cycle-associated protein Mob1-1
AC_Thora_contig_7208	2.43351e-18	83.7859	KOG2189	[C]	Vacuolar H+-ATPase V0 sector, subunit a
AC_Thora_contig_7284	7.67752e-21	91.2877	KOG0231	[R]	Junctional membrane complex protein Junctophilin and related MORN repeat proteins
AC_Thora_contig_7491	1.04967e-75	259.918	KOG0292	[U]	Vesicle coat complex COPI, alpha subunit
AC_Thora_contig_995	1.32829e-17	78.9533	KOG0020	[O]	Endoplasmic reticulum glucose-regulated protein (GRP94/endoplasmin), HSP90 family
AC_Thora_contig_10579	3.57184e-29	113.819	KOG0682	[P]	Ammonia permease
AC_Thora_contig_1135	8.45528e-37	125.139	KOG2240	[K]	RNA polymerase II general transcription factor BTF3 and related proteins
AC_Thora_contig_1580	1.55071e-42	142.06	KOG3283	[J]	40S ribosomal protein S8
AC_Thora_contig_1627	4.53683e-45	149.285	KOG1688	[U]	Golgi proteins involved in ER retention (RER)
AC_Thora_contig_1631	3.11154e-11	56.5954	KOG3412	[J]	60S ribosomal protein L28
AC_Thora_contig_1911	4.38299e-15	65.9825	KOG3106	[U]	ER lumen protein retaining receptor
AC_Thora_contig_1982	4.43685e-14	67.3514	KOG0711	[H]	Polyprenyl synthetase
AC_Thora_contig_2261	4.93817e-10	53.7367	KOG0660	[T]	Mitogen-activated protein kinase
AC_Thora_contig_2602	2.72718e-67	207.821	KOG4655	[A]	U3 small nucleolar ribonucleoprotein (snoRNP) component
AC_Thora_contig_2648	3.4798e-22	95.0505	KOG2700	[F]	Adenylosuccinate lyase
AC_Thora_contig_3123	5.24517e-13	61.0599	KOG1695	[O]	Glutathione S-transferase
AC_Thora_contig_3568	1.13825e-38	130.124	KOG3405	[K]	RNA polymerase subunit K
AC_Thora_contig_3607	1.51008e-29	107.696	KOG0185	[O]	20S proteasome, regulatory subunit beta type PSMB4/PRE4
AC_Thora_contig_3619	1.50497e-15	67.9657	KOG3430	[Z]	Dynein light chain type 1
AC_Thora_contig_3695	1.73613e-20	83.8531	KOG3887	[U]	Predicted small GTPase involved in nuclear protein import
AC_Thora_contig_4480	2.38661e-10	58.1787	KOG1763	[R]	Uncharacterized conserved protein, contains CCCH-type Zn-finger
AC_Thora_contig_455	1.32649e-18	76.9598	KOG0004	[J]	Ubiquitin/40S ribosomal protein S27a fusion
AC_Thora_contig_4582	1.1691e-49	169.736	KOG2348	[E]	Urea transporter
AC_Thora_contig_4807	3.12979e-21	89.167	KOG1583	[G]	UDP-N-acetylglucosamine transporter
AC_Thora_contig_4811	1.67937e-48	160.516	KOG0235	[G]	Phosphoglycerate mutase
AC_Thora_contig_482	1.59951e-119	354.293	KOG1370	[H]	S-adenosylhomocysteine hydrolase
AC_Thora_contig_5004	1.97127e-17	77.5772	KOG2322	[T]	N-methyl-D-aspartate receptor glutamate-binding subunit
AC_Thora_contig_5073	1.76707e-27	101.954	KOG1367	[G]	3-phosphoglycerate kinase
AC_Thora_contig_5084	9.99785e-13	63.842	KOG2144	[J]	Tyrosyl-tRNA synthetase, cytoplasmic
AC_Thora_contig_5244	4.66853e-14	65.4692	KOG3961	[S]	Uncharacterized conserved protein
AC_Thora_contig_6000	1.30456e-33	128.978	KOG1153	[O]	Subtilisin-related protease/Vacuolar protease B
AC_Thora_contig_6588	7.83035e-27	100.125	KOG3049	[C]	Succinate dehydrogenase, Fe-S protein subunit
AC_Thora_contig_681	8.40096e-07	43.2682	KOG3500	[C]	Vacuolar H+-ATPase V0 sector, subunit M9.7 (M9.2)
AC_Thora_contig_740	7.54834e-09	51.941	KOG1399	[Q]	Flavin-containing monooxygenase
AC_Thora_contig_7550	1.26924e-28	105.375	KOG0179	[O]	20S proteasome, regulatory subunit beta type PSMB1/PRE7
AC_Thora_contig_786	3.28587e-44	150.029	KOG1664	[C]	Vacuolar H+-ATPase V1 sector, subunit E
AC_Thora_contig_8353	6.54173e-18	80.7582	KOG1489	[R]	Predicted GTP-binding protein (ODN superfamily)
AC_Thora_contig_847	2.88917e-11	61.9011	KOG0543	[O]	FKBP-type peptidyl-prolyl cis-trans isomerase
AC_Thora_contig_933	5.42574e-29	104.629	KOG3320	[J]	40S ribosomal protein S7

## Sheet: 380 x 1400
Accession	E-Value	Bitscore	KOG Accession	KOG category	KOG Definition
BC_Thora_contig_1025	1.30456e-33	124.307	KOG0282	[S]	mRNA splicing factor
BC_Thora_contig_1477	1.72328e-22	89.1687	KOG1735	[Z]	Actin depolymerizing factor
BC_Thora_contig_1493	2.18467e-09	54.6378	KOG0546	[O]	HSP90 co-chaperone CPR7/Cyclophilin
BC_Thora_contig_1562	6.79292e-32	111.506	KOG0417	[O]	Ubiquitin-protein ligase
BC_Thora_contig_1999	1.2077e-65	209.357	KOG0660	[T]	Mitogen-activated protein kinase
BC_Thora_contig_2216	5.58386e-24	100.61	KOG0583	[T]	Serine/threonine protein kinase
BC_Thora_contig_2293	3.56947e-29	113.823	KOG1256	[I]	Long-chain acyl-CoA synthetases (AMP-forming)
BC_Thora_contig_241	2.01961e-84	259.037	KOG1636	[L]	DNA polymerase delta processivity factor (proliferating cell nuclear antigen)
BC_Thora_contig_2418	2.04154e-22	85.3336	KOG0934	[U]	Clathrin adaptor complex, small subunit
BC_Thora_contig_2691	5.69923e-38	133.13	KOG1335	[C]	Dihydrolipoamide dehydrogenase
BC_Thora_contig_2835	2.6665e-41	145.932	KOG1412	[E]	Aspartate aminotransferase/Glutamic oxaloacetic transaminase AAT2/GOT1
BC_Thora_contig_3046	1.26989e-12	63.8666	KOG1307	[P], [T]	K+-dependent Ca2+/Na+ exchanger NCKX1 and related proteins
BC_Thora_contig_3430	2.42513e-177	498.673	KOG0668	[T], [D], [K]	Casein kinase II, alpha subunit
BC_Thora_contig_3932	1.08366e-13	64.3145	KOG0537	[C]	Cytochrome b5
BC_Thora_contig_4003	2.0098e-37	131.195	KOG1552	[R]	Predicted alpha/beta hydrolase
BC_Thora_contig_4463	7.23262e-24	95.3728	KOG0460	[J]	Mitochondrial translation elongation factor Tu
BC_Thora_contig_4636	3.27158e-79	242.929	KOG0726	[O]	26S proteasome regulatory complex, ATPase RPT2
BC_Thora_contig_4778	5.60493e-15	71.1238	KOG0581	[T]	Mitogen-activated protein kinase kinase (MAP2K)
BC_Thora_contig_5727	1.6735e-38	136.238	KOG1556	[O]	26S proteasome regulatory complex, subunit RPN8/PSMD7
BC_Thora_contig_5896	2.02014e-49	175.607	KOG2555	[F]	AICAR transformylase/IMP cyclohydrolase/methylglyoxal synthase
BC_Thora_contig_6061	4.98865e-17	78.4437	KOG0190	[O]	Protein disulfide isomerase (prolyl 4-hydroxylase beta subunit)
BC_Thora_contig_6146	5.15091e-38	138.58	KOG2020	[Y], [U]	Nuclear transport receptor CRM1/MSN5 (importin beta superfamily)
BC_Thora_contig_6659	1.06406e-49	172.393	KOG0258	[E]	Alanine aminotransferase
BC_Thora_contig_6673	4.50323e-16	76.2253	KOG4626	[G], [O], [T]	O-linked N-acetylglucosamine transferase OGT
BC_Thora_contig_712	6.05066e-31	113.991	KOG0674	[O]	Calreticulin
BC_Thora_contig_10935	4.3918e-20	84.1534	KOG0873	[I]	C-4 sterol methyl oxidase
BC_Thora_contig_1162	1.48031e-100	311.193	KOG1317	[C]	Fumarase
BC_Thora_contig_1923	2.51439e-11	60.7911	KOG1235	[R]	Predicted unusual protein kinase
BC_Thora_contig_2127	2.82931e-27	99.6881	KOG3283	[J]	40S ribosomal protein S8
BC_Thora_contig_2576	5.62846e-19	80.0069	KOG3188	[S]	Uncharacterized conserved protein
BC_Thora_contig_297	1.59424e-17	79.3027	KOG2636	[A]	Splicing factor 3a, subunit 3
BC_Thora_contig_3125	1.45944e-17	84.2396	KOG1134	[R]	Uncharacterized conserved protein
BC_Thora_contig_3783	1.63015e-96	293.874	KOG1395	[E]	Tryptophan synthase beta chain
BC_Thora_contig_3918	3.18849e-11	57.2534	KOG0911	[O]	Glutaredoxin-related protein
BC_Thora_contig_393	9.7782e-16	76.1322	KOG2348	[E]	Urea transporter
BC_Thora_contig_4490	8.01441e-12	61.0898	KOG3043	[R]	Predicted hydrolase related to dienelactone hydrolase
BC_Thora_contig_452	8.61475e-69	214.127	KOG0657	[G]	Glyceraldehyde 3-phosphate dehydrogenase
BC_Thora_contig_4583	4.3323e-41	135.456	KOG1742	[J]	60s ribosomal protein L15/L27
BC_Thora_contig_4835	2.04729e-59	189.778	KOG1567	[F]	Ribonucleotide reductase, beta subunit
BC_Thora_contig_5163	3.28573e-13	65.6926	KOG4171	[F]	Adenylate/guanylate kinase
BC_Thora_contig_5396	4.15308e-29	106.488	KOG0233	[C]	Vacuolar H+-ATPase V0 sector, subunit c''
BC_Thora_contig_5647	5.45202e-46	159.044	KOG4332	[G]	Predicted sugar transporter
BC_Thora_contig_5660	6.52611e-18	75.0593	KOG3259	[O]	Peptidyl-prolyl cis-trans isomerase
BC_Thora_contig_5752	1.16731e-09	57.5804	KOG2234	[G]	Predicted UDP-galactose transporter
BC_Thora_contig_6287	7.31288e-25	99.6518	KOG1306	[P], [T]	Ca2+/Na+ exchanger NCX1 and related proteins
BC_Thora_contig_6924	3.84876e-07	49.6962	KOG4422	[S]	Uncharacterized conserved protein
BC_Thora_contig_7096	8.84791e-34	124.244	KOG1458	[G]	Fructose-1,6-bisphosphatase
BC_Thora_contig_7428	1.05731e-41	135.937	KOG1757	[B]	Histone 2A
BC_Thora_contig_897	3.68589e-08	49.1054	KOG1611	[R]	Predicted short chain-type dehydrogenase

## Sheet: 150 x 380 x 1400
Accession	E-Value	Bitscore	KOG Accession	KOG category	KOG Definition
ABC_Thora_contig_1017	2.4263e-44	152.735	KOG0862	[U]	Synaptobrevin/VAMP-like protein SEC22
ABC_Thora_contig_1063	2.8462e-38	129.653	KOG0094	[U]	GTPase Rab6/YPT6/Ryh1, small G protein superfamily
ABC_Thora_contig_1168	0	535.381	KOG0326	[A]	ATP-dependent RNA helicase
ABC_Thora_contig_1209	1.16661e-43	155.879	KOG4716	[O]	Thioredoxin reductase
ABC_Thora_contig_138	6.97167e-92	295.306	KOG0062	[E], [J]	ATPase component of ABC transporters with duplicated ATPase domains/Translation elongation factor EF-3b
ABC_Thora_contig_1400	5.34012e-48	163.925	KOG1374	[Z]	Gamma tubulin
ABC_Thora_contig_1402	0	653.114	KOG0465	[J]	Mitochondrial elongation factor
ABC_Thora_contig_1491	2.99042e-15	71.222	KOG1308	[O], [T]	Hsp70-interacting protein Hip/Transient component of progesterone receptor complexes and an Hsp70-binding protein
ABC_Thora_contig_1508	1.63234e-43	146.769	KOG1375	[Z]	Beta tubulin
ABC_Thora_contig_1550	4.73532e-12	59.1187	KOG0417	[O]	Ubiquitin-protein ligase
ABC_Thora_contig_1554	0	721.768	KOG0100	[O]	Molecular chaperones GRP78/BiP/KAR2, HSP70 superfamily
ABC_Thora_contig_1778	5.52724e-21	83.8468	KOG2104	[U]	Nuclear transport factor 2
ABC_Thora_contig_1821	2.87408e-34	124.003	KOG0461	[J]	Selenocysteine-specific elongation factor
ABC_Thora_contig_1931	1.05856e-07	54.3025	KOG1480	[T]	Netrin transmembrane receptor unc-5
ABC_Thora_contig_1998	5.57333e-40	147.962	KOG0254	[R]	Predicted transporter (major facilitator superfamily)
ABC_Thora_contig_2154	7.68379e-35	133.186	KOG1353	[C]	F0F1-type ATP synthase, alpha subunit
ABC_Thora_contig_2158	4.5553e-27	99.6566	KOG4081	[N]	Dynein light chain
ABC_Thora_contig_22	2.32616e-70	221.292	KOG0749	[C]	Mitochondrial ADP/ATP carrier proteins
ABC_Thora_contig_2245	2.31776e-100	313.887	KOG2572	[A], [J]	Ribosome biogenesis protein - Nop58p/Nop5p
ABC_Thora_contig_2270	5.87841e-62	198.273	KOG3101	[R]	Esterase D
ABC_Thora_contig_2377	1.40868e-25	97.692	KOG0034	[T]	Ca2+/calmodulin-dependent protein phosphatase (calcineurin subunit B), EF-Hand superfamily protein
ABC_Thora_contig_2415	0	548.393	KOG0676	[Z]	Actin and related proteins
ABC_Thora_contig_2590	8.71041e-59	191.262	KOG0594	[R]	Protein kinase PCTAIRE and related kinases
ABC_Thora_contig_2636	6.5285e-17	80.8713	KOG0144	[A]	RNA-binding protein CUGBP1/BRUNO (RRM superfamily)
ABC_Thora_contig_2638	1.08541e-22	87.8117	KOG0537	[C]	Cytochrome b5
ABC_Thora_contig_2742	1.0841e-34	127.369	KOG3151	[O]	26S proteasome regulatory complex, subunit RPN12/PSMD8
ABC_Thora_contig_2817	2.98607e-34	120.388	KOG0425	[O]	Ubiquitin-protein ligase
ABC_Thora_contig_2981	9.21124e-38	138.922	KOG2779	[I]	N-myristoyl transferase
ABC_Thora_contig_323	9.90854e-49	165.445	KOG0660	[T]	Mitogen-activated protein kinase
ABC_Thora_contig_3241	4.04058e-26	101.497	KOG2957	[C]	Vacuolar H+-ATPase V0 sector, subunit d
ABC_Thora_contig_3263	8.63257e-26	104.197	KOG1397	[P]	Ca2+/H+ antiporter VCX1 and related proteins
ABC_Thora_contig_329	5.52775e-177	523.806	KOG1350	[C]	F0F1-type ATP synthase, beta subunit
ABC_Thora_contig_3386	8.93282e-26	108.152	KOG0061	[Q]	Transporter, ABC superfamily (Breast cancer resistance protein)
ABC_Thora_contig_3526	1.81939e-73	230.997	KOG1487	[T]	GTP-binding protein DRG1 (ODN superfamily)
ABC_Thora_contig_3532	7.46885e-07	51.1088	KOG0996	[B], [D]	Structural maintenance of chromosome protein 4 (chromosome condensation complex Condensin, subunit C)
ABC_Thora_contig_3662	4.20391e-17	82.2722	KOG1303	[E]	Amino acid transporters
ABC_Thora_contig_368	0	627.756	KOG0102	[O]	Molecular chaperones mortalin/PBP74/GRP75, HSP70 superfamily
ABC_Thora_contig_3917	1.5583e-61	196.329	KOG1556	[O]	26S proteasome regulatory complex, subunit RPN8/PSMD7
ABC_Thora_contig_40	2.15685e-18	84.2669	KOG1269	[I], [R]	SAM-dependent methyltransferases
ABC_Thora_contig_4103	1.05481e-08	50.9793	KOG0223	[G]	Aquaporin (major intrinsic protein family)
ABC_Thora_contig_4174	4.21707e-27	109.21	KOG1435	[I], [T]	Sterol reductase/lamin B receptor
ABC_Thora_contig_4216	5.69123e-13	68.7982	KOG2667	[U]	COPII vesicle protein
ABC_Thora_contig_4234	1.75908e-69	215.165	KOG3189	[I]	Phosphomannomutase
ABC_Thora_contig_4590	7.02672e-52	166.597	KOG3414	[A], [D]	Component of the U4/U6.U5 snRNP/mitosis protein DIM1
ABC_Thora_contig_4615	7.71213e-20	86.5716	KOG0272	[A]	U4/U6 small nuclear ribonucleoprotein Prp4 (contains WD40 repeats)
ABC_Thora_contig_4620	7.08418e-93	282.249	KOG1431	[G], [O]	GDP-L-fucose synthetase
ABC_Thora_contig_4633	8.97581e-70	234.06	KOG1078	[U]	Vesicle coat complex COPI, gamma subunit
ABC_Thora_contig_4677	3.78936e-20	83.1183	KOG1315	[R]	Predicted DHHC-type Zn-finger protein
ABC_Thora_contig_508	4.67203e-58	186.291	KOG0374	[T], [R]	Serine/threonine specific protein phosphatase PP1, catalytic subunit
ABC_Thora_contig_5187	3.44366e-178	507.621	KOG0688	[J]	Peptide chain release factor 1 (eRF1)
ABC_Thora_contig_5211	4.02471e-62	207.453	KOG1252	[E]	Cystathionine beta-synthase and related enzymes
ABC_Thora_contig_5240	1.8537e-24	100.435	KOG0697	[T]	Protein phosphatase 1B (formerly 2C)
ABC_Thora_contig_5288	3.15108e-13	65.283	KOG0070	[U]	GTP-binding ADP-ribosylation factor Arf1
ABC_Thora_contig_5567	1.42403e-85	258.683	KOG1534	[K]	Putative transcription factor FET5
ABC_Thora_contig_5594	2.34959e-125	374.706	KOG2666	[G], [T]	UDP-glucose/GDP-mannose dehydrogenase
ABC_Thora_contig_5677	2.25688e-18	81.1556	KOG0615	[D]	Serine/threonine protein kinase Chk2 and related proteins
ABC_Thora_contig_571	1.72534e-20	88.4716	KOG1441	[G], [E]	Glucose-6-phosphate/phosphate and phosphoenolpyruvate/phosphate antiporter
ABC_Thora_contig_5830	3.05917e-19	80.3893	KOG0643	[J], [T]	Translation initiation factor 3, subunit i (eIF-3i)/TGF-beta receptor-interacting protein (TRIP-1)
ABC_Thora_contig_590	3.20353e-46	160.493	KOG0077	[U]	Vesicle coat complex COPII, GTPase subunit SAR1
ABC_Thora_contig_617	1.57171e-17	76.9176	KOG0595	[O], [U], [T]	Serine/threonine-protein kinase involved in autophagy
ABC_Thora_contig_631	6.07335e-17	82.1203	KOG1427	[S]	Uncharacterized conserved protein, contains RCC1 domain
ABC_Thora_contig_6394	7.25837e-67	230.986	KOG2099	[G]	Glycogen phosphorylase
ABC_Thora_contig_6938	3.23402e-13	65.0536	KOG0867	[O]	Glutathione S-transferase
ABC_Thora_contig_7028	2.64761e-65	215.208	KOG0938	[U]	Adaptor complexes medium subunit family
ABC_Thora_contig_7631	7.08786e-77	237.835	KOG1371	[M]	UDP-glucose 4-epimerase/UDP-sulfoquinovose synthase
ABC_Thora_contig_8079	5.08293e-98	292.25	KOG3090	[O]	Prohibitin-like protein
ABC_Thora_contig_850	1.3535e-127	379.196	KOG1278	[U]	Endosomal membrane proteins, EMP70
ABC_Thora_contig_887	3.81383e-79	258.397	KOG0458	[J]	Elongation factor 1 alpha
ABC_Thora_contig_889	3.34201e-170	489.817	KOG0460	[J]	Mitochondrial translation elongation factor Tu
ABC_Thora_contig_89	5.46122e-14	68.4616	KOG2620	[C]	Prohibitins and stomatins of the PID superfamily
ABC_Thora_contig_952	7.06545e-90	274.644	KOG0329	[A]	ATP-dependent RNA helicase
ABC_Thora_contig_996	4.29025e-82	272.709	KOG0020	[O]	Endoplasmic reticulum glucose-regulated protein (GRP94/endoplasmin), HSP90 family
ABC_Thora_contig_1004	5.34083e-50	158.558	KOG2988	[J]	60S ribosomal protein L30
ABC_Thora_contig_1031	1.54869e-75	239.783	KOG0053	[E]	Cystathionine beta-lyases/cystathionine gamma-synthases
ABC_Thora_contig_113	9.50454e-08	51.4507	KOG2349	[P]	Na+:iodide/myo-inositol/multivitamin symporters
ABC_Thora_contig_1201	7.12689e-34	118.068	KOG3342	[U]	Signal peptidase I
ABC_Thora_contig_121	2.28465e-07	46.0371	KOG1695	[O]	Glutathione S-transferase
ABC_Thora_contig_1241	7.51883e-21	88.8679	KOG3912	[R]	Predicted integral membrane protein
ABC_Thora_contig_1467	1.09813e-22	95.5092	KOG4569	[I]	Predicted lipase
ABC_Thora_contig_1484	3.6933e-16	72.1844	KOG2322	[T]	N-methyl-D-aspartate receptor glutamate-binding subunit
ABC_Thora_contig_1488	1.31808e-116	344.933	KOG1373	[U], [O]	Transport protein Sec61, alpha subunit
ABC_Thora_contig_1561	7.36453e-07	44.5346	KOG3271	[J]	Translation initiation factor 5A (eIF-5A)
ABC_Thora_contig_1591	1.78493e-08	48.7694	KOG4753	[S]	Predicted membrane protein
ABC_Thora_contig_1628	1.57299e-23	88.5522	KOG3459	[A]	Small nuclear ribonucleoprotein (snRNP) Sm core protein
ABC_Thora_contig_1873	9.06512e-08	53.7026	KOG0161	[Z]	Myosin class II heavy chain
ABC_Thora_contig_1930	2.69236e-33	122.4	KOG0541	[O]	Alkyl hydroperoxide reductase/peroxiredoxin
ABC_Thora_contig_1935	2.62731e-71	236.801	KOG2743	[H]	Cobalamin synthesis protein
ABC_Thora_contig_2068	1.30925e-22	88.0804	KOG1643	[G]	Triosephosphate isomerase
ABC_Thora_contig_2131	1.34591e-31	110.163	KOG3484	[D]	Cyclin-dependent protein kinase CDC28, regulatory subunit CKS1, and related proteins
ABC_Thora_contig_2242	1.82003e-09	59.6856	KOG3539	[W]	Spondins, extracellular matrix proteins
ABC_Thora_contig_23	2.81881e-51	181.625	KOG4663	[C]	Cytochrome b
ABC_Thora_contig_2349	2.81845e-53	175.915	KOG1626	[C]	Inorganic pyrophosphatase/Nucleosome remodeling factor, subunit NURF38
ABC_Thora_contig_2367	7.67342e-31	111.909	KOG1535	[R]	Predicted fumarylacetoacetate hydralase
ABC_Thora_contig_2441	1.3945e-27	103.474	KOG1770	[J]	Translation initiation factor 1 (eIF-1/SUI1)
ABC_Thora_contig_2488	2.92965e-21	84.2971	KOG1732	[J]	60S ribosomal protein L21
ABC_Thora_contig_2509	4.26475e-83	253.19	KOG3106	[U]	ER lumen protein retaining receptor
ABC_Thora_contig_2664	2.12212e-21	88.0421	KOG3303	[L]	Predicted alpha-helical protein, potentially involved in replication/repair
ABC_Thora_contig_2751	1.76574e-08	51.1675	KOG1347	[R]	Uncharacterized membrane protein, predicted efflux pump
ABC_Thora_contig_3157	2.26729e-57	187.943	KOG4340	[S]	Uncharacterized conserved protein
ABC_Thora_contig_3190	1.53961e-08	50.7859	KOG3352	[C]	Cytochrome c oxidase, subunit Vb/COX4
ABC_Thora_contig_3303	9.32186e-32	119.67	KOG4203	[T], [Z]	Armadillo/beta-Catenin/plakoglobin
ABC_Thora_contig_3345	4.59131e-14	70.0067	KOG2314	[J]	Translation initiation factor 3, subunit b (eIF-3b)
ABC_Thora_contig_3446	2.90745e-10	55.6486	KOG0873	[I]	C-4 sterol methyl oxidase
ABC_Thora_contig_3650	3.44052e-45	154.752	KOG0729	[O]	26S proteasome regulatory complex, ATPase RPT1
ABC_Thora_contig_3663	1.48126e-09	55.6964	KOG1720	[V]	Protein tyrosine phosphatase CDC14
ABC_Thora_contig_3688	2.67852e-07	45.4144	KOG0884	[O]	Similar to cyclophilin-type peptidyl-prolyl cis-trans isomerase
ABC_Thora_contig_3816	9.44e-36	130.415	KOG3187	[R]	Protein tyrosine phosphatase-like protein PTPLA (contains Pro instead of catalytic Arg)
ABC_Thora_contig_3896	6.37448e-20	84.9251	KOG0538	[C]	Glycolate oxidase
ABC_Thora_contig_3961	6.61433e-31	111.968	KOG0816	[A]	Protein involved in mRNA turnover
ABC_Thora_contig_3962	1.83843e-29	108.898	KOG3252	[S]	Uncharacterized conserved protein
ABC_Thora_contig_4111	3.56499e-52	168.257	KOG2884	[O]	26S proteasome regulatory complex, subunit RPN10/PSMD4
ABC_Thora_contig_4240	1.65876e-14	65.2504	KOG0177	[O]	20S proteasome, regulatory subunit beta type PSMB2/PRE1
ABC_Thora_contig_425	2.02701e-49	156.255	KOG0187	[J]	40S ribosomal protein S17
ABC_Thora_contig_4407	2.33626e-22	89.2036	KOG3343	[U]	Vesicle coat complex COPI, zeta subunit
ABC_Thora_contig_5050	5.98083e-12	63.9332	KOG0398	[J]	Mitochondrial/chloroplast ribosomal protein L5/L7
ABC_Thora_contig_5066	7.19337e-18	80.8357	KOG4660	[D]	Protein Mei2, essential for commitment to meiosis, and related proteins
ABC_Thora_contig_5183	1.9019e-34	132.812	KOG2404	[C]	Fumarate reductase, flavoprotein subunit
ABC_Thora_contig_523	9.21169e-18	78.5339	KOG1671	[C]	Ubiquinol cytochrome c reductase, subunit RIP1
ABC_Thora_contig_5535	2.66975e-09	52.9614	KOG0044	[T]	Ca2+ sensor (EF-Hand superfamily)
ABC_Thora_contig_5555	2.02912e-11	58.5073	KOG0027	[T]	Calmodulin and related proteins (EF-Hand superfamily)
ABC_Thora_contig_569	3.16002e-118	354.729	KOG3857	[C]	Alcohol dehydrogenase, class IV
ABC_Thora_contig_5861	4.0688e-24	98.8007	KOG0684	[Q]	Cytochrome P450
ABC_Thora_contig_60	3.82352e-10	57.6306	KOG4769	[C]	Cytochrome c oxidase, subunit I
ABC_Thora_contig_6069	4.22464e-87	262.149	KOG3092	[T], [D], [K]	Casein kinase II, beta subunit
ABC_Thora_contig_6349	1.38916e-19	80.4232	KOG3373	[E]	Glycine cleavage system H protein (lipoate-binding)
ABC_Thora_contig_6768	6.53093e-20	86.9154	KOG2614	[C], [R]	Kynurenine 3-monooxygenase and related flavoprotein monooxygenases
ABC_Thora_contig_6910	2.36429e-20	83.9583	KOG3029	[R]	Glutathione S-transferase-related protein
ABC_Thora_contig_7079	2.09744e-61	191.342	KOG3213	[K]	Transcription factor IIB
ABC_Thora_contig_7267	2.23619e-51	163.623	KOG1876	[Z]	Actin-related protein Arp2/3 complex, subunit ARPC4
ABC_Thora_contig_732	0	913.968	KOG1112	[F]	Ribonucleotide reductase, alpha subunit
ABC_Thora_contig_779	2.21217e-28	115.036	KOG1242	[J]	Protein containing adaptin N-terminal region
ABC_Thora_contig_790	2.66312e-66	211.656	KOG2467	[E]	Glycine/serine hydroxymethyltransferase
ABC_Thora_contig_982	1.49786e-118	350.779	KOG1506	[H]	S-adenosylmethionine synthetase
