# Supplementary material for: Ocean Acidification Reduces Growth and Calcification in a Marine Dinoflagellate
Source: PLoS One. 2013 Jun 11;8(6):e65987. doi: 10.1371/journal.pone.0065987 (PMC3679017; doi:10.1371/journal.pone.0065987)
Supplement: Table S4 — Overview of the number of readings for genes associated to ion transport and Ci acquisition. (XLSX) [file pone.0065987.s007.xlsx]

## Sheet: Number of readings
Supporting Information: Ocean acidification reduces growth and calcification in a marine dinoflagellate
Dedmer B. Van de Waal, Uwe John, Patrizia Ziveri, Gert-Jan Reichart, Mirja Hoins, Appy Sluijs, and Björn Rost
Table S4. Overview of the number of readings for genes associated to ion transport and Ci acquisition
								Number of readings
Process	Function	Accession	E-Value	Bitscore	KOG Accession	KOG Definition	150 matm	380 matm	1400 matm
Ion-transport:	P-type Ca2+ ATPases (P-ATPase)	A_Thora_contig_9596	7.03284e-95	298.745	KOG0202	Ca2+ transporting ATPase	2
		B_Thora_contig_3173	1.94545e-64	220.934	KOG0202	Ca2+ transporting ATPase		14
		B0_Thora_contig_2352	3.54909e-19	83.4182	KOG0202	Ca2+ transporting ATPase		19
		A_Thora_contig_3951	1.66525e-97	309.916	KOG0202	Ca2+ transporting ATPase	2
		C_Thora_contig_5733	1.1396e-22	94.9742	KOG0202	Ca2+ transporting ATPase			2
	Ca2+/Na+ exchangers (NCX)	B_Thora_contig_8594	3.88572e-43	154.35	KOG1306	Ca2+/Na+ exchanger NCX1 and related proteins		5
		BC_Thora_contig_3046	1.26989e-12	63.8666	KOG1307	K+-dependent Ca2+/Na+ exchanger NCKX1 and related proteins		3	2
		A_Thora_contig_10535	5.80961e-25	101.578	KOG1306	Ca2+/Na+ exchanger NCX1 and related proteins	5
		A_Thora_contig_7022	1.68411e-09	54.5834	KOG1306	Ca2+/Na+ exchanger NCX1 and related proteins	8
		A_Thora_contig_8220	1.28081e-07	49.1906	KOG1306	Ca2+/Na+ exchanger NCX1 and related proteins	8
		AB_Thora_contig_4856	4.45128e-57	194.411	KOG1306	Ca2+/Na+ exchanger NCX1 and related proteins	39	4
		B_Thora_contig_9528	5.93629e-17	76.925	KOG1306	Ca2+/Na+ exchanger NCX1 and related proteins		12
		BC_Thora_contig_6287	7.31288e-25	99.6518	KOG1306	Ca2+/Na+ exchanger NCX1 and related proteins		2	2
	Ca2+/H+ antiporters (VCX)	AB_Thora_contig_6662	2.727e-22	96.1077	KOG1397	Ca2+/H+ antiporter VCX1 and related proteins	20	5
		ABC_Thora_contig_3263	8.63257e-26	104.197	KOG1397	Ca2+/H+ antiporter VCX1 and related proteins	1	4	4
		A_Thora_contig_4663	2.78265e-37	134.242	KOG1397	Ca2+/H+ antiporter VCX1 and related proteins	4
		A_Thora_contig_5477	2.4515e-48	162.747	KOG1397	Ca2+/H+ antiporter VCX1 and related proteins	2
		A0_Thora_contig_3031	1.02841e-08	51.8098	KOG1397	Ca2+/H+ antiporter VCX1 and related proteins	3
		B_Thora_contig_9068	1.51735e-38	138.48	KOG1397	Ca2+/H+ antiporter VCX1 and related proteins		16
		B_Thora_contig_9457	3.26706e-26	101.5	KOG1397	Ca2+/H+ antiporter VCX1 and related proteins		2
		C_Thora_contig_4831	4.66819e-09	52.9653	KOG1397	Ca2+/H+ antiporter VCX1 and related proteins			6
		C0_Thora_contig_2982	2.2538e-42	153.888	KOG1397	Ca2+/H+ antiporter VCX1 and related proteins			7
	Vacuolar H+ ATPases (V-ATPase)	A0_Thora_contig_1299	3.10511e-140	408.608	KOG1351	Vacuolar H+-ATPase V1 sector, subunit B	23
		AB_Thora_contig_2062	7.80599e-86	266.469	KOG1351	Vacuolar H+-ATPase V1 sector, subunit B	26	11
		ABC_Thora_contig_3241	4.04058e-26	101.497	KOG2957	Vacuolar H+-ATPase V0 sector, subunit d	6	3	4
		AC_Thora_contig_6203	2.70372e-31	122.729	KOG2759	Vacuolar H+-ATPase V1 sector, subunit H	37		4
		AC_Thora_contig_7208	2.43351e-18	83.7859	KOG2189	Vacuolar H+-ATPase V0 sector, subunit a	4		2
		B0_Thora_contig_1091	3.67809e-82	256.414	KOG1352	Vacuolar H+-ATPase V1 sector, subunit A		2
		B0_Thora_contig_1098	1.47895e-82	258.34	KOG1352	Vacuolar H+-ATPase V1 sector, subunit A		14
		A_Thora_contig_2647	8.30838e-07	45.266	KOG2189	Vacuolar H+-ATPase V0 sector, subunit a	2
		A_Thora_contig_4757	2.8425e-32	126.158	KOG2189	Vacuolar H+-ATPase V0 sector, subunit a	6
		A0_Thora_contig_1879	7.47402e-39	138.484	KOG2189	Vacuolar H+-ATPase V0 sector, subunit a	3
		A0_Thora_contig_1896	7.68256e-16	70.4095	KOG1647	Vacuolar H+-ATPase V1 sector, subunit D	19
		A0_Thora_contig_1897	8.33703e-16	70.4095	KOG1647	Vacuolar H+-ATPase V1 sector, subunit D	7
		A0_Thora_contig_3393	4.08774e-08	45.6732	KOG3432	Vacuolar H+-ATPase V1 sector, subunit F	5
		A0_Thora_contig_3394	1.14308e-26	98.8307	KOG3432	Vacuolar H+-ATPase V1 sector, subunit F	7
		A0_Thora_contig_3588	9.79034e-18	77.6151	KOG2957	Vacuolar H+-ATPase V0 sector, subunit d	6
		A0_Thora_contig_3731	2.97499e-25	100.004	KOG2909	Vacuolar H+-ATPase V1 sector, subunit C	4
		A0_Thora_contig_4851	5.34523e-07	44.4847	KOG1664	Vacuolar H+-ATPase V1 sector, subunit E	4
		A0_Thora_contig_709	2.18592e-32	117.287	KOG1664	Vacuolar H+-ATPase V1 sector, subunit E	23
		AC_Thora_contig_681	8.40096e-07	43.2682	KOG3500	Vacuolar H+-ATPase V0 sector, subunit M9.7 (M9.2)	5		5
		AC_Thora_contig_786	3.28587e-44	150.029	KOG1664	Vacuolar H+-ATPase V1 sector, subunit E	13		14
		B_Thora_contig_3242	1.82184e-15	69.1407	KOG2957	Vacuolar H+-ATPase V0 sector, subunit d		2
		B_Thora_contig_3558	3.24236e-09	49.9939	KOG1647	Vacuolar H+-ATPase V1 sector, subunit D		0
		B_Thora_contig_3559	1.56213e-20	81.5802	KOG1647	Vacuolar H+-ATPase V1 sector, subunit D		2
		B0_Thora_contig_1099	4.77845e-36	128.143	KOG1352	Vacuolar H+-ATPase V1 sector, subunit A		1
		B0_Thora_contig_1681	2.00424e-16	71.0634	KOG1664	Vacuolar H+-ATPase V1 sector, subunit E		6
		B0_Thora_contig_232	7.26343e-24	93.9066	KOG1647	Vacuolar H+-ATPase V1 sector, subunit D		1
		B0_Thora_contig_2503	1.30621e-30	108.461	KOG3432	Vacuolar H+-ATPase V1 sector, subunit F		9
		B0_Thora_contig_2784	1.89983e-09	53.7403	KOG2189	Vacuolar H+-ATPase V0 sector, subunit a		10
		B0_Thora_contig_991	2.98435e-22	87.2337	KOG0232	Vacuolar H+-ATPase V0 sector, subunits c/c'		7
		BC_Thora_contig_5396	4.15308e-29	106.488	KOG0233	Vacuolar H+-ATPase V0 sector, subunit c''		2	7
		C0_Thora_contig_1953	5.65823e-26	102.759	KOG1351	Vacuolar H+-ATPase V1 sector, subunit B			6
		C0_Thora_contig_2418	1.88403e-11	56.8669	KOG1772	Vacuolar H+-ATPase V1 sector, subunit G			6
		C0_Thora_contig_3503	2.23484e-48	162.811	KOG1352	Vacuolar H+-ATPase V1 sector, subunit A			4
		C0_Thora_contig_53	4.68223e-24	91.8561	KOG0232	Vacuolar H+-ATPase V0 sector, subunits c/c'			7
		C0_Thora_contig_926	1.62162e-133	395.896	KOG1351	Vacuolar H+-ATPase V1 sector, subunit B			15
		C0_Thora_contig_970	2.49889e-46	157.033	KOG1352	Vacuolar H+-ATPase V1 sector, subunit A			2
								Number of readings
	Function	Accession	E-Value	Bitscore	KOG Accession	KOG Definition	150 matm	380 matm	1400 matm
Ci acquisition:	Carbonic Anhydrase (CA)	B0_Thora_contig_2878	4.09086e-15	71.5779	KOG0382	Carbonic anhydrase		4
		A_Thora_contig_616	1.30018e-31	116.261	KOG0382	Carbonic anhydrase	9
		A0_Thora_contig_1252	2.49533e-13	66.9555	KOG0382	Carbonic anhydrase	5
		AB_Thora_contig_5937	2.05444e-34	126.661	KOG0382	Carbonic anhydrase	30	9
		B0_Thora_contig_1871	1.13269e-15	70.8075	KOG0382	Carbonic anhydrase		7
		C0_Thora_contig_250	2.26564e-19	86.6007	KOG0382	Carbonic anhydrase			5
	Aquaporin	A_Thora_contig_8047	1.41941e-12	64.4613	KOG0223	Aquaporin (major intrinsic protein family)	3
		A_Thora_contig_8689	1.73373e-16	72.5505	KOG0223	Aquaporin (major intrinsic protein family)	9
		ABC_Thora_contig_4103	1.05481e-08	50.9793	KOG0223	Aquaporin (major intrinsic protein family)	17	6	4
		ABC_Thora_contig_6359	4.95262e-32	118.389	KOG0223	Aquaporin (major intrinsic protein family)	2	3	2
		A_Thora_contig_4104	1.05222e-09	54.8313	KOG0223	Aquaporin (major intrinsic protein family)	17
	SLC4 family anion exchanger (AE)	B_Thora_contig_10104	1.38708e-30	120.382	KOG1172	Na+-independent Cl/HCO3 exchanger AE1 and related transporters (SLC4 family)		3
		A_Thora_contig_3956	2.13293e-11	61.5378	KOG0236	Sulfate/bicarbonate/oxalate exchanger SAT-1 and related transporters (SLC26 family)	3
